# Supplementary material for: Two distinct host-specialized fungal species cause white-nose disease in bats
Source: Nature. 2025 May 28;642(8069):1034–40. doi: 10.1038/s41586-025-09060-5 (PMC12222008; doi:10.1038/s41586-025-09060-5)
Supplement: Supplementary file 5 — This file includes five sheets with raw data for genotypic analyses and associated metadata (Table S1), along with sample sizes, clades, and bat species by country (Table S2) and site (Table S3). Additionally, results from DAPC (Table S4) and SPASIBA (Table S5) analyses are included. [file 41586_2025_9060_MOESM5_ESM.xlsx]

## Sheet: Table S1 - Raw_Data
Two distinct host-specialized fungal species cause white-nose disease in bats
Dataset used for microsatellite analyses (alleles at 18 microsatellite loci). Exact site locations are not disclosed to protect endangered species and landowners.
Each isolate has its own identifying culture name ("Culture"), whereby the number in the name reflects the swab number (e.g., Gd_00708-ba and Gd_00708-bc are different isolates originating from the same swab sample).
We also provide information on the the clade (Pd-1, Pd-2), substrate from which the sample was collected (mostly bats but some isolates originate from walls, sediments or caving equipment) and bat species if the sample was collected from a bat.
Furthermore, we have noted, which isolates were used for which analyses. ("yes" meaning that the isolate was included in the presented analyses)
	The PCA was run using a dataset containing both clades. Clade Pd-1 from which we have more samples and from a greater number of sites was thinned to the same number of sites found in Pd-2 and the number of isolates per site was limited to a maximum of 20 (for both clades).
	The DAPC was run for each clade seperately while using the vast majority of isolates. The maximum number of isolates per site was limited to 20 each and isolates from the United States were excluded (except for investigating their origin)
	For the EEMS (clades run seperately), data were clone corrected for each site (i.e., clones among sites were kept but within each site only one isolate per clone was retained) and samples from the United States and Russia were removed
	Abbreviations of bat species:
	Mmyo = Myotis myotis			Mdas = M. dasycneme			Mbly= Myotis blythii
	Mmys = Myotis mystacinus			Mema = Myotis emarginatus			Psub = Perimyotis subflavus
	Mdau = Myotis daubentonii			Rfer = Rhinolophus ferrumequinum			Paur = Plecotus auritus
	Mbra = Myotis brandtii			Mbec = Myotis bechsteinii			Malc = Myotis alcathoe
	Mnat = Myotis nattereri			Mluc = Myotis lucifugus			Mcap = Myotis capaccinii
	Mcry = Myotis crypticus			Enil = Eptesicus nilssonii			Mesc = Myotis escalerai
Culture	Site	Province	Country	Substrate	Clade	BatSpecies	Mtype	PCA	DAPC	EEMS	Photos	Pd1	Pd2	Pd3	Pd4	Pd5	Pd6	Pd7	Pd9	Pd10	Pd11	Pd12	Pd13	Pd14	Pd17	Pd19	Pd21	Pd22	Pd23
Gd_00030-2aa	327	Aquitaine	France	bat	Pd-1	Mmyo	1	yes	yes	yes	yes	312	NA	264	374	342	196	371	365	221	261	142	403	282	245	281	267	381	352
Gd_00048-ca	189	Pays de la Loire	France	bat	Pd-1	Mmys	1	no	yes	yes	yes	282	186	337	398	372	196	224	411	221	249	142	409	253	239	276	267	333	347
Gd_00161-dgb	652	Central Balkan	Bulgaria	environment	Pd-1	NA	1	no	yes	yes	yes	216	180	386	378	NA	208	274	381	209	243	154	337	318	239	295	285	431	266
Gd_00185-abea	594	Bavaria	Germany	bat	Pd-1	Mmyo	1	no	yes	yes	yes	226	196	264	380	360	208	320	426	221	249	142	470	258	251	330	292	381	352
Gd_00194-a2ab	789	Zuid Holland	Netherlands	bat	Pd-1	Mdas	1	no	yes	no	yes	252	214	NA	386	366	208	224	396	239	249	142	403	258	245	271	267	421	342
Gd_00198-bd	730	Baden-Württemberg	Germany	bat	Pd-1	Mmyo	2	no	yes	yes	yes	211	192	NA	386	212	208	274	440	215	249	148	397	312	263	271	267	451	347
Gd_00281-aad	111	Chernivtsi	Ukraine	bat	Pd-1	Mmyo	2	no	yes	no	yes	150	NA	264	432	218	214	224	411	239	249	142	428	312	239	265	323	431	317
Gd_00518-cb	782	Mecklenburg Western Pomerania	Germany	bat	Pd-2	Mnat	1	no	yes	no	yes	196	180	282	382	356	196	274	411	189	231	280	384	235	263	390	254	272	342
Gd_00559-ab	200	North-Rhine Westphalia	Germany	bat	Pd-1	Mmyo	2	yes	yes	yes	yes	206	180	264	386	NA	208	224	396	221	340	142	421	264	245	276	267	431	342
Gd_00614-baa	653	Andalusia	Spain	environment	Pd-2	NA	2	yes	yes	yes	yes	196	341	NA	370	199	196	224	440	189	243	178	390	235	263	295	274	272	342
Gd_00708-ba	548	Tatra Mountains	Poland	environment	Pd-2	NA	1	yes	yes	yes	yes	209	NA	282	388	236	196	274	381	189	237	214	397	235	263	246	254	272	347
Gd_00708-ca	548	Tatra Mountains	Poland	environment	Pd-2	NA	1	no	yes	no	yes	239	180	288	388	175	196	274	396	189	237	262	373	235	263	246	254	272	347
Gd_00759-aa	836	Lower Silesia	Poland	bat	Pd-1	Mmyo	2	no	yes	yes	yes	196	192	264	374	205	208	371	396	215	255	148	428	258	275	271	292	381	342
Gd_00763-aa	836	Lower Silesia	Poland	bat	Pd-2	Mnat	2	no	yes	no	yes	219	172	282	382	230	196	274	381	189	237	190	373	235	263	344	254	272	347
Gd_00886-aa	304	Bologna	Italy	environment	Pd-1	NA	2	yes	yes	yes	yes	272	192	337	422	NA	208	263	381	221	249	148	421	271	245	305	267	431	347
Gd_00953-aa	67	North-Rhine Westphalia	Germany	bat	Pd-2	Mmyo	1	yes	yes	yes	yes	234	172	282	382	356	196	274	381	189	231	202	373	235	263	338	254	262	347
Gd_00956-bc	67	North-Rhine Westphalia	Germany	bat	Pd-2	Mmyo	2	no	yes	no	yes	196	180	282	382	408	196	274	381	189	231	256	367	235	263	305	254	282	342
Gd_01031-aa	225	North-Rhine Westphalia	Germany	bat	Pd-2	Mmyo	2	yes	yes	yes	yes	133	180	282	400	304	196	274	396	189	237	190	373	235	263	344	254	262	347
Gd_01038-bd	392	Bratislava	Slovakia	bat	Pd-1	Mmyo	1	no	yes	no	yes	262	156	356	386	336	208	401	365	221	249	142	403	240	232	276	298	527	352
Gd_01056-adaaa	344	North-Rhine Westphalia	Germany	bat	Pd-2	Mmyo	1	yes	yes	yes	yes	224	180	282	406	531	196	274	381	189	237	202	373	235	263	246	254	262	347
Gd_01064-aa	500	Aggtelek Mts.	Hungary	bat	Pd-1	Mmyo	1	no	yes	yes	yes	287	156	356	426	205	208	459	426	233	267	154	367	330	251	300	292	381	352
Gd_01077-bb	82	Lorraine	France	bat	Pd-1	Mmyo	1	no	yes	yes	yes	211	186	264	NA	360	214	224	396	198	261	148	416	348	287	320	267	381	347
Gd_01089-ab	542	Bourgogne	France	bat	Pd-2	Mmys	1	no	yes	no	yes	229	172	282	364	286	196	243	396	189	231	280	390	235	263	246	254	272	342
Gd_01094-bb	744	Bourgogne	France	bat	Pd-1	Mmyo	2	yes	yes	yes	yes	302	192	264	368	366	196	269	396	221	249	160	403	253	275	271	267	431	352
Gd_01095-ac	86	Bourgogne	France	bat	Pd-1	Mmyo	1	no	yes	yes	yes	302	192	319	326	NA	208	274	396	221	249	142	379	246	245	271	274	381	352
Gd_01144-ba	658	Aargau	Switzerland	bat	Pd-1	Mmyo	2	no	yes	yes	yes	216	196	264	390	205	214	279	349	229	255	148	361	256	281	271	280	322	342
Gd_01244-aca	440	Flanders	Belgium	bat	Pd-1	Mmys	2	no	yes	no	yes	226	192	264	410	205	208	224	396	209	255	142	403	258	287	271	267	517	335
Gd_01248-aca	414	Bavaria	Germany	bat	Pd-1	Mmyo	1	yes	yes	yes	yes	257	180	264	414	366	214	336	396	233	255	142	403	258	245	276	298	391	266
Gd_01249-aab	752	Saxony	Germany	bat	Pd-2	Mmyo	1	no	yes	no	yes	229	172	282	406	230	196	274	381	189	237	202	373	235	263	246	254	262	327
Gd_01253-acb	378	Khmelnytskyi	Ukraine	bat	Pd-1	Mmyo	1	no	yes	yes	yes	282	186	343	NA	218	208	224	396	239	255	142	NA	258	275	265	285	431	327
Gd_01370-ac	683	Mecklenburg Western Pomerania	Germany	bat	Pd-2	Mnat	1	yes	yes	yes	yes	201	180	282	382	372	196	274	396	189	231	280	379	235	263	348	254	272	342
Gd_01416-aaa	118	Mecklenburg Western Pomerania	Germany	bat	Pd-2	Mdau	1	yes	yes	yes	yes	196	180	282	382	608	196	274	396	189	231	250	379	235	263	353	254	272	342
Gd_01424-aa	37	Mecklenburg Western Pomerania	Germany	bat	Pd-2	Mnat	1	no	yes	no	yes	196	180	282	382	671	196	274	396	189	231	250	379	235	263	353	254	272	342
Gd_01514-ad	69	Baden-Württemberg	Germany	bat	Pd-2	Mmyo	1	no	yes	no	yes	239	180	282	376	236	196	274	396	189	231	208	379	235	263	373	254	262	342
Gd_01561-aa	226	Mecklenburg Western Pomerania	Germany	bat	Pd-2	Mdau	1	yes	yes	yes	yes	206	180	282	382	218	196	274	396	189	231	244	384	235	263	344	254	272	342
Gd_01600-aa	543	Central Denmark	Denmark	bat	Pd-2	Mdau	2	yes	yes	yes	yes	192	172	282	376	537	196	274	396	189	231	280	373	235	263	348	254	272	342
Gd_01600-ab	543	Central Denmark	Denmark	bat	Pd-2	Mdau	2	yes	yes	yes	yes	192	172	282	376	531	196	274	396	189	231	280	373	235	263	348	254	272	342
Gd_01604-ac	694	Alsace	France	bat	Pd-2	Mmyo	1	yes	yes	yes	yes	NA	180	288	376	224	196	269	381	189	237	262	379	235	263	390	254	262	347
Gd_01636-ad	395	Mecklenburg Western Pomerania	Germany	bat	Pd-2	Mdau	1	no	yes	no	yes	201	180	282	382	356	196	274	396	189	231	244	384	235	263	344	254	272	342
Gd_01657-ad	128	Wallonia	Belgium	bat	Pd-2	Mmyo	2	yes	yes	yes	yes	137	172	282	394	334	196	274	381	189	237	310	379	235	263	378	254	264	342
Gd_01719-ac	645	Lubustie	Poland	bat	Pd-1	Mmyo	2	no	yes	yes	yes	201	186	264	384	224	208	341	396	239	249	148	421	253	245	271	298	441	352
Gd_01770-aa	250	Baden-Württemberg	Germany	bat	Pd-1	Mmyo	1	yes	yes	yes	yes	287	180	264	410	360	208	269	411	229	261	148	421	312	275	281	285	381	356
Gd_01794-ab	681	North-Rhine Westphalia	Germany	bat	Pd-1	Mmyo	2	no	no	no	yes	196	196	264	398	205	208	224	396	221	267	148	416	253	245	271	285	333	332
Gd_01813-ab	360	Alsace	France	bat	Pd-2	Mmyo	1	yes	yes	yes	yes	244	172	282	388	236	196	274	381	189	231	208	373	235	263	338	254	272	327
Gd_01815-ab	360	Alsace	France	bat	Pd-2	Mmyo	1	yes	yes	yes	yes	224	172	282	388	230	196	274	381	189	231	244	390	235	263	344	254	262	347
Gd_01844-db	653	Andalusia	Spain	sediment	Pd-2	NA	2	yes	yes	yes	yes	187	180	264	370	248	196	274	440	189	243	178	373	235	263	285	280	272	335
Gd_01855-aa	498	Riga	Latvia	bat	Pd-2	Mdau	2	yes	yes	yes	yes	206	180	282	382	440	196	274	396	189	231	280	373	235	263	358	254	272	342
Gd_01880-aa	552	Thuringia	Germany	bat	Pd-1	Mmyo	2	no	yes	yes	yes	206	196	264	414	205	208	263	396	221	401	148	403	253	245	271	267	431	335
Gd_01882-ad	854	Berlin	Germany	bat	Pd-1	Mmyo	1	yes	yes	yes	yes	231	186	264	404	366	208	224	411	239	267	142	390	258	245	276	267	441	347
Gd_01937-abb	355	Varsinais-Suomi	Finland	bat	Pd-2	Mnat	1	no	yes	no	yes	206	180	282	412	274	196	274	396	189	231	274	379	235	263	368	254	272	342
Gd_01938-aca	355	Varsinais-Suomi	Finland	bat	Pd-2	Mdau	1	no	yes	no	yes	201	186	282	400	254	196	274	411	189	231	286	390	235	263	358	254	272	342
Gd_01952-af	157	Haute Normandie	France	bat	Pd-1	Mmyo	2	yes	yes	yes	yes	267	180	264	362	366	208	284	440	221	249	160	403	294	245	271	267	372	352
Gd_01990-ad	512	Transylvania	Romania	bat	Pd-1	Mmyo/bly	2	no	yes	no	yes	242	156	386	432	205	208	274	381	221	395	148	367	240	239	325	285	372	376
Gd_01992-ad	619	Transylvania	Romania	bat	Pd-1	Mmyo/bly	2	no	yes	no	yes	272	156	356	350	205	208	NA	381	233	371	154	367	324	239	271	285	431	386
Gd_02008-aaaa	513	Moldova	Republic of Moldova	bat	Pd-1	Mbly	1	yes	yes	yes	yes	282	411	356	372	224	208	224	396	239	249	148	367	318	281	265	280	431	347
Gd_02032-aa	518	Moldova	Romania	bat	Pd-1	Mmyo/bly	2	no	yes	yes	yes	187	387	264	398	218	220	224	381	221	249	148	397	258	275	320	260	421	347
Gd_02330-ab	580	Bretagne	France	bat	Pd-1	Mmyo	2	no	yes	no	yes	267	180	264	372	366	208	294	381	227	255	142	403	360	275	265	267	431	307
Gd_02351-aa	178	Bourgogne	France	bat	Pd-2	Malc	1	yes	yes	yes	yes	179	172	282	388	175	196	243	381	189	231	190	373	235	251	344	254	264	347
Gd_02392-aa	30	Midi-Pyrénées	France	bat	Pd-1	Mmyo	1	no	yes	no	yes	297	180	264	392	205	202	274	381	221	328	142	464	253	245	271	267	322	352
Gd_02450-abaa	247	Languedoc-Rousillon	France	bat	Pd-2	Mcap	1	yes	yes	yes	yes	214	180	282	382	187	196	243	381	189	231	202	373	235	263	344	254	272	342
Gd_02455-aaa	247	Languedoc-Rousillon	France	bat	Pd-1	Mmyo/bly	1	no	yes	no	yes	317	NA	264	416	378	208	269	396	221	261	142	416	253	245	276	267	431	332
Gd_02465-ac	823	Auvergne	France	bat	Pd-1	Mmyo	1	no	yes	no	yes	297	180	264	338	372	214	279	365	221	383	142	488	253	245	308	248	381	347
Gd_02472-ab	415	Wielkopolska	Poland	bat	Pd-1	Mmyo	2	yes	yes	yes	yes	211	207	264	384	205	208	228	396	239	255	142	416	342	239	338	274	431	352
Gd_02473-aa	694	Alsace	France	bat	Pd-1	Mmyo	1	no	yes	yes	yes	206	166	264	350	205	208	274	365	215	261	148	428	258	287	271	267	431	342
Gd_02475-ab	360	Alsace	France	bat	Pd-2	Mmyo	1	yes	yes	yes	yes	224	180	282	382	262	196	274	381	189	237	220	373	235	263	390	254	262	347
Gd_02486-aa	155	Haute Normandie	France	bat	Pd-1	Mmyo	2	no	yes	yes	yes	324	180	264	368	366	208	263	440	221	249	160	397	253	245	271	267	372	352
Gd_02496-aa	705	North Denmark	Denmark	bat	Pd-1	Mdas	2	no	yes	yes	yes	211	186	343	380	218	208	233	365	215	249	142	416	278	245	276	267	381	347
Gd_02501-aa	196	Central Denmark	Denmark	bat	Pd-1	Mdas	2	yes	yes	yes	yes	206	203	350	386	218	208	233	365	215	249	142	409	278	245	276	267	381	347
Gd_02506-ab	196	Central Denmark	Denmark	bat	Pd-2	Mdau	2	yes	yes	yes	yes	192	172	282	376	230	196	274	396	189	231	280	373	235	263	348	254	272	342
Gd_02601-aa	679	Lower Austria	Austria	bat	Pd-1	Mmyo	1	no	yes	no	yes	297	277	356	396	212	208	269	349	215	469	136	464	354	275	271	292	381	352
Gd_02702-ae	379	Middle Rhodopes	Bulgaria	bat	Pd-1	Mmyo/bly	1	no	no	no	yes	272	468	440	396	212	208	274	365	221	279	148	337	324	239	308	267	431	266
Gd_04129-ca	630	Plzen	Czech Republic	bat	Pd-1	Mmyo	1	no	yes	yes	yes	287	192	264	420	NA	208	320	381	221	261	142	390	330	251	338	285	333	356
Gd_04986-cc	706	Sverdlovsk	Russian Federation	bat	Pd-2	Mdas	1	no	yes	no	yes	137	172	282	394	362	196	274	381	189	231	268	373	235	263	358	254	272	342
Gd_04994-cb	762	South Bohemia	Czech Republic	bat	Pd-1	Mmyo	2	no	yes	yes	yes	287	NA	264	384	366	202	224	365	239	249	160	373	348	275	330	285	381	347
Gd_05012-ea	491	Central Bohemia	Czech Republic	bat	Pd-2	Mmyo	2	yes	yes	yes	yes	224	172	282	394	224	196	274	396	189	231	202	373	235	263	246	254	262	347
Gd_05021-cb	666	Karlovy Vary	Czech Republic	bat	Pd-2	Mmyo	2	no	yes	no	yes	224	172	282	388	224	196	274	396	189	231	202	379	235	263	246	254	262	347
Gd_05149-cb	396	South Moravia	Czech Republic	environment	Pd-1	NA	1	no	yes	no	yes	247	196	264	402	212	214	464	381	221	249	136	367	324	251	265	267	364	352
Gd_05163-ca	492	Moravian-Silesia	Czech Republic	bat	Pd-1	Mmyo	1	yes	yes	yes	yes	282	156	264	420	205	208	274	365	221	395	142	416	336	239	265	285	461	335
Gd_00014-aaa	526	Diekirch	Luxembourg	bat	Pd-1	Mmyo	1	no	yes	yes	no	192	207	264	402	360	208	224	396	239	249	160	403	258	245	271	260	461	347
Gd_00015-l2ac	29	Diekirch	Luxembourg	bat	Pd-1	Mmyo	1	yes	yes	yes	no	187	180	264	392	205	208	224	396	209	267	160	403	258	299	271	285	461	352
Gd_00015-l2ae	29	Diekirch	Luxembourg	bat	Pd-1	Mmyo	1	no	yes	no	no	187	180	264	392	205	208	224	396	209	267	160	403	258	299	271	285	461	352
Gd_00016-	29	Diekirch	Luxembourg	bat	Pd-1	Mmyo	NA	yes	yes	yes	no	187	196	264	408	NA	208	224	396	227	328	142	416	318	275	320	267	489	347
Gd_00018-l2caa	148	Ile-de-France	France	bat	Pd-2	Mmys	1	yes	yes	yes	no	239	172	282	394	230	196	274	396	189	237	202	379	235	263	348	254	264	342
Gd_00018-l2db	148	Ile-de-France	France	bat	Pd-2	Mmys	1	no	yes	no	no	239	172	282	394	230	196	274	396	189	237	202	379	235	263	348	254	264	342
Gd_00019-ba	148	Ile-de-France	France	bat	Pd-2	Mmys	1	no	yes	no	no	239	172	282	394	230	196	274	396	189	237	202	379	235	263	348	254	264	342
Gd_00023-	92	Centre	France	bat	Pd-1	Mmyo	NA	no	yes	yes	no	329	359	337	390	366	196	274	426	221	249	142	403	246	251	320	274	451	317
Gd_00024-	438	Centre	France	bat	Pd-1	Mmyo	NA	no	yes	yes	no	343	232	264	338	372	196	274	365	221	261	160	446	253	245	320	267	451	347
Gd_00025-2aa	438	Centre	France	bat	Pd-1	Mmyo	1	no	yes	yes	no	343	232	264	338	372	196	274	365	221	261	160	446	253	245	276	267	451	347
Gd_00025-2ac	438	Centre	France	bat	Pd-1	Mmyo	1	no	yes	no	no	343	232	264	338	372	196	274	365	221	261	160	446	253	245	276	267	451	347
Gd_00026-2ab	92	Centre	France	bat	Pd-1	Mmyo	2	no	yes	yes	no	312	399	350	362	205	202	284	396	221	249	142	403	294	245	265	280	381	381
Gd_00026-2ad	92	Centre	France	bat	Pd-1	Mmyo	2	no	yes	yes	no	307	399	350	362	360	202	284	396	221	249	142	403	294	245	265	280	381	381
Gd_00026-2aea	92	Centre	France	bat	Pd-1	Mmyo	2	no	yes	no	no	307	399	350	362	360	202	284	396	221	249	142	403	294	245	265	280	381	381
Gd_00030-2aca	327	Aquitaine	France	bat	Pd-1	Mmyo	1	yes	yes	yes	no	192	207	264	NA	342	196	371	365	221	249	160	NA	282	245	281	267	381	352
Gd_00030-2adb	327	Aquitaine	France	bat	Pd-1	Mmyo	1	yes	yes	yes	no	187	180	264	NA	342	196	NA	365	221	267	160	403	282	245	281	267	381	352
Gd_00031-	370	Khmelnytskyi	Ukraine	bat	Pd-1	Mmyo	NA	no	yes	yes	no	226	385	356	422	205	208	224	396	239	267	148	440	264	275	320	267	322	352
Gd_00031-ca	370	Khmelnytskyi	Ukraine	bat	Pd-1	Mmyo	1	no	yes	yes	no	226	385	356	426	NA	208	224	396	239	NA	148	440	264	275	271	267	322	352
Gd_00031-cc	370	Khmelnytskyi	Ukraine	bat	Pd-1	Mmyo	1	no	no	yes	no	226	385	356	426	396	208	224	396	239	NA	148	440	264	275	271	267	322	352
Gd_00031-cd	370	Khmelnytskyi	Ukraine	bat	Pd-1	Mmyo	1	no	no	no	no	226	385	356	426	396	208	224	396	239	NA	148	440	264	275	271	267	322	352
Gd_00035-	357	Wallonia	Belgium	bat	Pd-1	Mmyo	NA	no	yes	yes	no	206	203	264	390	360	208	274	381	233	309	148	373	300	275	320	267	333	342
Gd_00037-ca	282	Bretagne	France	bat	Pd-1	Mmyo	2	no	yes	yes	no	206	317	264	414	372	208	274	381	227	249	160	403	294	281	265	267	391	347
Gd_00038-cb	282	Bretagne	France	bat	Pd-1	Mmyo	2	no	yes	yes	no	297	347	337	398	372	214	224	381	221	261	142	409	300	245	276	267	381	347
Gd_00040-cc	370	Khmelnytskyi	Ukraine	bat	Pd-1	Mmyo	1	no	yes	yes	no	226	385	356	426	396	208	224	396	239	NA	148	446	264	275	271	267	322	352
Gd_00040-cd	370	Khmelnytskyi	Ukraine	bat	Pd-1	Mmyo	1	no	yes	no	no	226	385	356	426	396	208	224	396	239	NA	148	446	264	275	271	267	322	352
Gd_00041-a2ba	746	Lower Silesia	Poland	bat	Pd-1	Mmyo	1	no	yes	yes	no	211	186	264	438	205	208	208	381	227	255	148	409	330	245	330	267	381	347
Gd_00041-a2bb	746	Lower Silesia	Poland	bat	Pd-1	Mmyo	1	no	yes	no	no	211	186	264	438	205	208	208	381	227	255	148	409	330	245	330	267	381	347
Gd_00041-a2bd	746	Lower Silesia	Poland	bat	Pd-1	Mmyo	1	no	yes	no	no	211	186	264	438	205	208	208	381	227	255	148	409	330	245	330	267	381	347
Gd_00041-baa	746	Lower Silesia	Poland	bat	Pd-1	Mmyo	1	no	yes	yes	no	211	186	NA	438	205	208	208	381	227	255	148	409	330	245	330	267	381	347
Gd_00041-bb	746	Lower Silesia	Poland	bat	Pd-1	Mmyo	1	no	yes	no	no	211	186	NA	438	205	208	208	381	227	255	148	409	330	245	330	267	381	347
Gd_00041-bd	746	Lower Silesia	Poland	bat	Pd-1	Mmyo	1	no	yes	no	no	211	186	NA	438	205	208	208	381	227	255	148	409	330	245	330	267	381	347
Gd_00042-aca	370	Khmelnytskyi	Ukraine	bat	Pd-1	Mmyo	1	no	yes	yes	no	226	377	356	426	NA	208	224	396	239	NA	148	446	264	275	271	267	322	352
Gd_00042-acb	370	Khmelnytskyi	Ukraine	bat	Pd-1	Mmyo	1	no	yes	yes	no	226	377	356	426	396	208	224	396	239	NA	148	446	264	275	271	267	322	352
Gd_00042-acd	370	Khmelnytskyi	Ukraine	bat	Pd-1	Mmyo	1	no	no	no	no	226	377	356	426	396	208	224	396	239	NA	148	446	264	275	271	267	322	352
Gd_00044-	370	Khmelnytskyi	Ukraine	bat	Pd-1	Mmyo	NA	no	no	yes	no	226	385	356	422	396	208	224	396	239	227	148	446	264	275	320	267	322	352
Gd_00045-a2aa	258	Mecklenburg Western Pomerania	Germany	bat	Pd-2	Mdau	1	yes	yes	yes	no	187	180	264	388	356	196	274	396	189	267	160	384	235	263	344	254	272	342
Gd_00045-a2ab	258	Mecklenburg Western Pomerania	Germany	bat	Pd-2	Mdau	1	yes	yes	yes	no	343	232	264	NA	356	196	274	396	189	261	160	384	235	263	344	254	272	342
Gd_00045-a2aea	258	Mecklenburg Western Pomerania	Germany	bat	Pd-2	Mdau	1	yes	yes	yes	no	206	180	NA	388	356	196	274	396	189	231	244	384	235	263	344	254	272	342
Gd_00046-b2ba	59	Mecklenburg Western Pomerania	Germany	bat	Pd-1	Mmyo	1	no	yes	yes	no	206	186	264	404	366	208	224	396	239	261	142	390	258	245	271	267	441	347
Gd_00046-b2bb	59	Mecklenburg Western Pomerania	Germany	bat	Pd-1	Mmyo	2	no	yes	yes	no	226	186	264	410	360	208	224	411	239	261	142	446	264	245	276	267	431	342
Gd_00048-cca	189	Pays de la Loire	France	bat	Pd-1	Mmys	1	no	yes	yes	no	282	NA	337	398	372	196	224	411	221	249	142	409	253	239	276	267	333	347
Gd_00048-cda	189	Pays de la Loire	France	bat	Pd-1	Mmys	1	no	yes	yes	no	282	NA	NA	398	372	196	224	411	221	249	142	409	253	239	276	267	333	347
Gd_00062-a2b2bb	681	North-Rhine Westphalia	Germany	environment	Pd-1	NA	1	no	yes	yes	no	329	203	264	378	360	208	315	365	239	261	166	403	348	245	305	267	391	347
Gd_00062-a2b2bc	681	North-Rhine Westphalia	Germany	environment	Pd-1	NA	1	no	no	yes	no	329	203	264	378	205	208	315	365	239	261	166	403	348	245	305	267	391	347
Gd_00062-a2b2cb	681	North-Rhine Westphalia	Germany	environment	Pd-1	NA	1	no	no	yes	no	329	203	NA	378	360	208	315	365	239	261	166	403	348	245	305	267	391	347
Gd_00062-a2b2cc	681	North-Rhine Westphalia	Germany	environment	Pd-1	NA	1	no	no	no	no	329	203	264	378	360	208	315	365	239	261	166	403	348	245	305	267	391	347
Gd_00085-ba	586	Bavaria	Germany	bat	Pd-1	Mmyo	2	no	yes	yes	no	206	203	264	374	NA	208	341	411	215	261	148	397	246	257	271	267	333	342
Gd_00085-bb	586	Bavaria	Germany	bat	Pd-1	Mmyo	2	no	yes	no	no	206	203	264	374	NA	208	341	411	215	261	148	397	246	257	271	267	333	342
Gd_00096-a2aca	237	Mecklenburg Western Pomerania	Germany	bat	Pd-1	Mmyo	1	no	yes	yes	no	211	186	264	398	372	208	224	396	239	249	142	440	235	245	271	267	431	342
Gd_00097-2aa	237	Mecklenburg Western Pomerania	Germany	bat	Pd-1	Mmyo	2	no	yes	yes	no	216	186	264	398	366	208	233	396	239	261	142	446	264	245	271	267	461	347
Gd_00097-2ab	237	Mecklenburg Western Pomerania	Germany	bat	Pd-1	Mmyo	2	no	no	no	no	216	186	264	398	366	208	233	396	239	261	142	446	264	245	271	267	461	347
Gd_00097-2ac	237	Mecklenburg Western Pomerania	Germany	bat	Pd-1	Mmyo	2	no	no	no	no	216	186	264	398	366	208	233	396	239	261	142	446	264	245	271	267	461	347
Gd_00098-2ba	237	Mecklenburg Western Pomerania	Germany	bat	Pd-1	Mmyo	2	no	yes	yes	no	211	186	NA	398	NA	208	233	396	239	261	142	446	264	245	271	267	461	347
Gd_00098-2bb	237	Mecklenburg Western Pomerania	Germany	bat	Pd-1	Mmyo	2	no	no	yes	no	211	192	264	398	366	208	233	396	239	261	142	446	264	245	271	267	461	347
Gd_00098-2bba	237	Mecklenburg Western Pomerania	Germany	bat	Pd-1	Mmyo	2	no	no	yes	no	211	186	NA	398	366	208	233	396	239	261	142	446	264	245	271	267	461	347
Gd_00098-2bca	237	Mecklenburg Western Pomerania	Germany	bat	Pd-1	Mmyo	2	no	no	yes	no	211	186	264	398	366	208	233	396	239	261	142	446	264	245	271	267	461	347
Gd_00098-2bd	237	Mecklenburg Western Pomerania	Germany	bat	Pd-1	Mmyo	2	no	no	yes	no	211	192	NA	398	366	208	233	396	239	261	142	446	264	245	271	267	461	347
Gd_00098-2be	237	Mecklenburg Western Pomerania	Germany	bat	Pd-1	Mmyo	2	no	no	no	no	211	192	NA	398	366	208	233	396	239	261	142	446	264	245	271	267	461	347
Gd_00099-2aa	341	Saxony Anhalt	Germany	bat	Pd-1	Mmyo	2	no	yes	yes	no	211	192	264	392	366	208	233	396	239	261	142	403	258	245	271	267	461	352
Gd_00099-2ab	341	Saxony Anhalt	Germany	bat	Pd-1	Mmyo	1	no	yes	yes	no	201	186	264	374	205	208	208	396	239	249	142	397	258	263	271	267	431	342
Gd_00100-2aa	341	Saxony Anhalt	Germany	bat	Pd-1	Mmyo	1	no	yes	yes	no	196	399	264	392	NA	208	224	396	215	249	142	390	253	275	271	267	441	352
Gd_00100-2ab	341	Saxony Anhalt	Germany	bat	Pd-1	Mmyo	1	no	yes	yes	no	196	399	264	392	378	208	224	396	215	249	142	390	253	275	271	267	441	352
Gd_00101-2ac	341	Saxony Anhalt	Germany	bat	Pd-1	Mmyo	2	no	yes	yes	no	201	203	264	392	205	208	228	396	209	249	148	403	253	263	271	260	391	342
Gd_00101-2ad	341	Saxony Anhalt	Germany	bat	Pd-1	Mmyo	2	no	no	yes	no	201	203	NA	392	205	208	228	396	209	249	148	403	253	263	271	260	391	342
Gd_00102-2aa	341	Saxony Anhalt	Germany	bat	Pd-1	Mmyo	1	no	yes	yes	no	187	203	264	432	218	208	336	365	221	249	148	458	258	245	271	285	333	347
Gd_00102-2ac	341	Saxony Anhalt	Germany	bat	Pd-1	Mmyo	1	no	no	yes	no	192	203	264	432	218	208	336	365	221	249	148	458	258	245	271	285	333	347
Gd_00102-2ae	341	Saxony Anhalt	Germany	bat	Pd-1	Mmyo	1	no	no	no	no	187	203	264	432	218	208	336	365	221	249	148	458	258	245	271	285	333	347
Gd_00103-2aa	341	Saxony Anhalt	Germany	bat	Pd-1	Mmyo	2	no	yes	yes	no	257	196	264	392	212	208	224	411	239	359	148	416	312	245	271	285	441	347
Gd_00103-2ae	341	Saxony Anhalt	Germany	bat	Pd-1	Mmyo	2	no	no	no	no	257	196	264	392	212	208	224	411	239	359	148	416	312	245	271	285	441	347
Gd_00109-ca	87	Aggtelek Mts.	Hungary	environment	Pd-1	NA	1	no	yes	yes	no	282	347	362	438	205	208	444	396	233	401	148	373	312	275	265	280	381	376
Gd_00129-a2da	681	North-Rhine Westphalia	Germany	environment	Pd-1	NA	1	no	yes	yes	no	216	428	NA	404	360	208	310	396	239	249	142	409	258	245	271	267	383	342
Gd_00129-a2db	681	North-Rhine Westphalia	Germany	environment	Pd-1	NA	1	no	no	no	no	216	428	NA	404	360	208	310	396	239	249	142	409	258	245	271	267	383	342
Gd_00129-a2de	681	North-Rhine Westphalia	Germany	environment	Pd-1	NA	1	no	no	yes	no	216	428	264	404	360	208	310	396	239	249	142	409	258	245	271	267	383	342
Gd_00132-4da	88	Aggtelek Mts.	Hungary	environment	Pd-1	NA	1	yes	yes	yes	no	272	271	362	432	205	214	299	381	239	365	148	367	324	275	276	285	381	401
Gd_00132-4ea	88	Aggtelek Mts.	Hungary	environment	Pd-1	NA	1	no	yes	no	no	272	271	362	432	205	214	299	381	239	365	148	367	324	275	276	285	381	401
Gd_00132-4eb	88	Aggtelek Mts.	Hungary	environment	Pd-1	NA	1	no	yes	yes	no	272	271	NA	432	205	214	299	381	239	365	148	367	324	275	276	285	381	401
Gd_00143-b3aa	539	Ternopil	Ukraine	bat	Pd-1	Mmyo	1	no	yes	yes	no	287	341	NA	438	205	208	434	411	233	371	154	367	318	239	265	280	431	391
Gd_00143-b3ac	539	Ternopil	Ukraine	bat	Pd-1	Mmyo	2	no	yes	yes	no	272	518	NA	444	366	208	224	396	239	261	142	397	240	245	276	267	431	332
Gd_00143-b3ad	539	Ternopil	Ukraine	bat	Pd-1	Mmyo	1	no	yes	yes	no	287	341	356	438	205	208	434	411	233	371	154	367	318	239	265	280	431	391
Gd_00143-b3ae	539	Ternopil	Ukraine	bat	Pd-1	Mmyo	2	no	yes	yes	no	272	518	264	450	366	208	224	396	239	261	142	397	240	245	276	267	431	332
Gd_00144-b4aa	539	Ternopil	Ukraine	bat	Pd-1	Mmyo	1	no	yes	yes	no	297	377	NA	438	205	208	320	411	233	389	154	367	318	239	246	280	431	391
Gd_00144-b4ab	539	Ternopil	Ukraine	bat	Pd-1	Mmyo	1	no	yes	yes	no	297	377	356	438	205	208	320	411	233	389	154	367	318	239	246	280	431	391
Gd_00147-bc2aa	88	Aggtelek Mts.	Hungary	environment	Pd-1	NA	1	yes	yes	yes	no	272	156	NA	432	360	208	449	381	233	359	148	367	240	251	271	298	431	366
Gd_00147-bc2ab	88	Aggtelek Mts.	Hungary	environment	Pd-1	NA	1	yes	yes	yes	no	272	156	NA	432	360	208	454	381	233	359	148	367	240	251	271	298	431	366
Gd_00150-ca	439	Harjumaa	Estonia	environment	Pd-1	NA	1	yes	yes	yes	no	257	192	264	414	NA	208	310	349	227	267	148	409	342	245	271	267	381	352
Gd_00150-cba	439	Harjumaa	Estonia	environment	Pd-1	NA	1	no	yes	yes	no	257	192	NA	414	NA	208	310	349	227	267	148	409	342	245	271	267	381	352
Gd_00150-cda	439	Harjumaa	Estonia	environment	Pd-1	NA	1	no	yes	no	no	257	192	NA	414	NA	208	310	349	227	267	148	409	342	245	271	267	381	352
Gd_00151-cb	439	Harjumaa	Estonia	environment	Pd-1	NA	1	no	yes	yes	no	257	192	NA	414	372	208	310	349	227	267	148	409	342	245	271	267	381	352
Gd_00151-cca	439	Harjumaa	Estonia	environment	Pd-1	NA	1	no	yes	yes	no	257	192	264	414	372	208	310	349	227	267	148	409	342	245	271	267	381	352
Gd_00151-cda	439	Harjumaa	Estonia	environment	Pd-1	NA	1	no	yes	no	no	257	192	NA	414	372	208	310	349	227	267	148	409	342	245	271	267	381	352
Gd_00151-cdb	439	Harjumaa	Estonia	environment	Pd-1	NA	1	no	yes	no	no	257	192	264	414	372	208	310	349	227	267	148	409	342	245	271	267	381	352
Gd_00160-ea	463	Middle Rhodopes	Bulgaria	environment	Pd-1	NA	2	yes	yes	yes	no	272	255	270	414	205	202	279	411	209	291	148	337	312	281	325	267	322	266
Gd_00160-eba	463	Middle Rhodopes	Bulgaria	environment	Pd-1	NA	2	no	yes	yes	no	272	255	NA	414	205	202	279	411	209	291	148	337	312	281	325	267	322	266
Gd_00160-ec	463	Middle Rhodopes	Bulgaria	environment	Pd-1	NA	2	no	yes	no	no	272	255	270	414	205	202	279	411	209	291	148	337	312	281	325	267	322	266
Gd_00161-dga	652	Central Balkan	Bulgaria	environment	Pd-1	NA	1	no	yes	yes	no	216	307	386	378	698	208	274	381	209	243	154	337	318	239	295	285	431	266
Gd_00161-dgc	652	Central Balkan	Bulgaria	environment	Pd-1	NA	1	no	yes	yes	no	216	307	NA	378	698	208	274	381	209	243	154	337	318	239	295	285	431	266
Gd_00164-baca	121	Kent	England	bat	Pd-2	Mdau	1	yes	yes	yes	no	201	172	282	382	316	196	274	411	189	231	274	390	235	263	348	254	272	342
Gd_00164-bae	121	Kent	England	bat	Pd-2	Mdau	1	yes	yes	yes	no	206	172	282	382	316	196	274	411	189	231	274	390	235	263	344	254	272	342
Gd_00165-a3	219	Norfolk	England	bat	Pd-2	Mdau	2	yes	yes	yes	no	187	180	282	382	322	196	269	396	189	231	280	384	235	263	353	254	272	342
Gd_00165-aaab	219	Norfolk	England	bat	Pd-2	Mdau	2	no	yes	yes	no	187	180	NA	382	322	196	269	396	189	231	280	384	235	263	353	254	272	342
Gd_00165-aaad	219	Norfolk	England	bat	Pd-2	Mdau	2	no	yes	no	no	187	180	NA	382	322	196	269	396	189	231	280	384	235	263	353	254	272	342
Gd_00165-aaae	219	Norfolk	England	bat	Pd-2	Mdau	2	no	yes	no	no	187	180	NA	382	322	196	269	396	189	231	280	384	235	263	353	254	272	342
Gd_00165-b3bc	219	Norfolk	England	bat	Pd-2	Mdau	2	yes	yes	yes	no	187	180	282	382	205	202	274	411	189	231	280	337	235	263	353	254	272	342
Gd_00170-b3aa	357	Wallonia	Belgium	bat	Pd-1	Mmyo	1	no	yes	yes	no	206	203	NA	392	360	208	274	381	233	309	148	373	300	275	308	267	333	342
Gd_00171-abaa	669	Bourgogne	France	bat	Pd-1	Mmyo	2	no	yes	yes	no	252	203	NA	356	360	202	325	426	229	249	142	349	246	245	276	274	381	361
Gd_00171-aca	669	Bourgogne	France	bat	Pd-1	Mmyo	2	no	yes	no	no	252	203	NA	356	360	202	325	426	229	249	142	349	246	245	276	274	381	361
Gd_00171-acd	669	Bourgogne	France	bat	Pd-1	Mmyo	2	no	yes	no	no	252	203	NA	356	360	202	325	426	229	249	142	349	246	245	276	274	381	361
Gd_00171-ace	669	Bourgogne	France	bat	Pd-1	Mmyo	2	no	yes	no	no	252	203	NA	356	360	202	325	426	229	249	142	349	246	245	276	274	381	361
Gd_00171-b2ba	669	Bourgogne	France	bat	Pd-1	Mmyo	2	no	yes	yes	no	252	203	343	356	360	202	325	426	227	249	142	349	246	245	276	274	381	361
Gd_00171-b2bd	669	Bourgogne	France	bat	Pd-1	Mmyo	2	no	yes	yes	no	252	203	343	356	360	202	325	426	229	249	142	349	246	245	276	274	381	361
Gd_00176-a2aaa	352	Baden-Württemberg	Germany	bat	Pd-1	Mmyo	1	no	yes	yes	no	216	393	264	398	360	208	224	411	215	261	142	397	246	275	271	260	431	356
Gd_00177-acca	61	Carinthia	Austria	bat	Pd-1	Mmyo	2	yes	yes	yes	no	257	180	264	378	205	208	315	365	233	255	142	384	312	281	295	310	322	352
Gd_00177-ba	61	Carinthia	Austria	bat	Pd-1	Mmyo	2	no	yes	yes	no	257	180	NA	378	205	208	315	365	233	255	142	384	312	281	295	310	322	352
Gd_00177-bc	61	Carinthia	Austria	bat	Pd-1	Mmyo	2	no	yes	no	no	257	180	NA	378	205	208	315	365	233	255	142	384	312	281	295	310	322	352
Gd_00177-bd	61	Carinthia	Austria	bat	Pd-1	Mmyo	2	no	yes	no	no	257	180	264	378	205	208	315	365	233	255	142	384	312	281	295	310	322	352
Gd_00177-be	61	Carinthia	Austria	bat	Pd-1	Mmyo	2	no	yes	no	no	257	180	NA	378	205	208	315	365	233	255	142	384	312	281	295	310	322	352
Gd_00178-a2aa	737	Central	Poland	bat	Pd-1	Mnat	2	yes	yes	yes	no	277	244	NA	426	212	208	224	396	233	267	142	367	384	275	265	292	431	391
Gd_00178-a2ac	737	Central	Poland	bat	Pd-1	Mnat	2	no	yes	no	no	277	244	NA	426	212	208	224	396	233	267	142	367	384	275	265	292	431	391
Gd_00181-b2ac	352	Baden-Württemberg	Germany	bat	Pd-1	Mmyo	1	no	yes	yes	no	312	186	288	NA	372	220	269	381	229	249	148	361	258	NA	281	267	322	342
Gd_00181-b2ae	352	Baden-Württemberg	Germany	bat	Pd-1	Mmyo	1	no	yes	no	no	312	186	288	NA	372	220	269	381	229	249	148	361	258	NA	281	267	322	342
Gd_00182-aba	802	Baden-Württemberg	Germany	bat	Pd-1	Mmyo	2	no	yes	yes	no	277	NA	264	NA	205	208	228	396	215	267	160	409	253	257	276	267	439	347
Gd_00182-abc	802	Baden-Württemberg	Germany	bat	Pd-1	Mmyo	2	no	yes	yes	no	277	NA	264	380	205	208	228	396	215	267	160	409	253	257	276	267	441	347
Gd_00183-b2ba	594	Bavaria	Germany	bat	Pd-1	Mmyo	2	no	yes	yes	no	216	186	264	398	212	214	376	396	198	249	160	416	264	281	300	298	381	266
Gd_00183-b2bc	594	Bavaria	Germany	bat	Pd-1	Mmyo	1	no	yes	yes	no	201	196	264	392	212	214	224	365	198	249	166	464	305	245	271	285	333	266
Gd_00184-aba	594	Bavaria	Germany	bat	Pd-1	Mmyo	1	no	yes	yes	no	201	180	264	386	205	214	202	411	221	249	160	409	264	251	271	298	381	266
Gd_00184-aca	594	Bavaria	Germany	bat	Pd-1	Mmyo	1	no	yes	yes	no	201	180	264	386	205	214	224	411	221	249	160	409	264	251	271	298	381	266
Gd_00185-abe	594	Bavaria	Germany	bat	Pd-1	Mmyo	1	no	yes	yes	no	226	186	264	380	212	208	320	426	221	249	142	470	258	251	271	292	381	352
Gd_00185-abeb	594	Bavaria	Germany	bat	Pd-1	Mmyo	1	no	yes	yes	no	211	186	264	386	212	208	224	396	239	249	142	434	258	245	271	292	381	342
Gd_00187-aba	61	Carinthia	Austria	bat	Pd-1	Mmyo	2	no	yes	no	no	257	180	264	378	205	208	315	365	233	255	142	384	312	281	295	310	322	352
Gd_00187-abb	61	Carinthia	Austria	bat	Pd-1	Mmyo	2	yes	yes	yes	no	257	180	264	378	205	208	315	365	233	255	142	384	312	281	295	285	322	352
Gd_00187-ada	61	Carinthia	Austria	bat	Pd-1	Mmyo	2	no	yes	no	no	257	180	264	378	205	208	315	365	233	255	142	384	312	281	295	310	322	352
Gd_00188-aba	737	Central	Poland	bat	Pd-1	Mmyo	1	yes	yes	yes	no	236	512	NA	420	366	208	279	365	198	371	142	379	336	275	265	292	431	391
Gd_00188-abb	737	Central	Poland	bat	Pd-1	Mmyo	1	yes	yes	yes	no	236	536	NA	420	366	208	279	365	198	371	142	379	336	275	265	292	431	391
Gd_00192-aba	789	Zuid Holland	Netherlands	bat	Pd-1	Mdas	1	yes	yes	yes	no	257	214	264	386	366	208	224	396	239	249	142	403	258	245	271	267	421	342
Gd_00192-abb	789	Zuid Holland	Netherlands	bat	Pd-1	Mdas	1	no	yes	no	no	257	214	264	386	366	208	224	396	239	249	142	403	258	245	271	267	421	342
Gd_00193-a2aa	789	Zuid Holland	Netherlands	bat	Pd-1	Mdas	1	yes	yes	yes	no	252	214	NA	386	NA	208	224	396	239	249	142	403	258	245	271	267	421	342
Gd_00193-a2ab	789	Zuid Holland	Netherlands	bat	Pd-1	Mdas	1	no	yes	no	no	252	214	NA	386	NA	208	224	396	239	249	142	403	258	245	271	267	421	342
Gd_00194-a2aa	789	Zuid Holland	Netherlands	bat	Pd-1	Mdas	1	no	yes	yes	no	252	214	NA	386	366	208	224	396	239	249	142	403	258	245	271	267	421	342
Gd_00194-a2ad	789	Zuid Holland	Netherlands	bat	Pd-1	Mdas	1	no	yes	yes	no	252	214	264	386	366	208	224	396	239	249	142	403	258	245	271	267	421	342
Gd_00196-aba	171	Baden-Württemberg	Germany	bat	Pd-1	Mema	1	no	yes	yes	no	242	226	NA	380	378	208	224	381	229	249	166	421	324	275	271	304	431	352
Gd_00196-ba	171	Baden-Württemberg	Germany	bat	Pd-1	Mema	2	no	yes	yes	no	216	250	264	428	205	208	269	381	215	249	148	416	342	275	314	267	421	342
Gd_00196-bb	171	Baden-Württemberg	Germany	bat	Pd-1	Mema	1	no	yes	yes	no	242	226	264	380	378	208	224	381	229	249	166	421	324	275	271	304	431	352
Gd_00198-a2ba	730	Baden-Württemberg	Germany	bat	Pd-1	Mmyo	1	no	yes	yes	no	292	172	264	374	205	208	279	396	233	249	142	384	324	281	271	267	322	352
Gd_00198-a2bb	730	Baden-Württemberg	Germany	bat	Pd-1	Mmyo	1	no	yes	yes	no	292	172	NA	374	NA	208	279	396	233	249	142	384	324	281	271	267	322	352
Gd_00198-ba	730	Baden-Württemberg	Germany	bat	Pd-1	Mmyo	1	no	yes	yes	no	272	250	270	416	366	208	239	396	215	267	148	434	264	275	276	274	461	352
Gd_00198-bc	730	Baden-Württemberg	Germany	bat	Pd-1	Mmyo	1	no	yes	yes	no	292	172	NA	374	360	208	279	396	233	249	142	384	324	281	271	267	322	352
Gd_00198-be	730	Baden-Württemberg	Germany	bat	Pd-1	Mmyo	1	no	yes	no	no	292	172	NA	374	360	208	279	396	233	249	142	384	324	281	271	267	322	352
Gd_00221-ababada	804	Virovitica-Podravina	Croatia	environment	Pd-1	NA	1	yes	yes	yes	no	317	192	380	378	212	196	279	411	209	249	154	397	282	239	265	267	469	327
Gd_00221-baa	804	Virovitica-Podravina	Croatia	environment	Pd-1	NA	1	yes	yes	yes	no	338	186	386	384	212	196	294	396	209	249	160	397	330	239	305	304	469	352
Gd_00221-bb	804	Virovitica-Podravina	Croatia	environment	Pd-1	NA	2	yes	yes	yes	no	312	289	380	378	212	196	279	411	209	249	154	397	282	239	265	267	537	307
Gd_00221-bc	804	Virovitica-Podravina	Croatia	environment	Pd-1	NA	1	yes	yes	yes	no	334	192	380	378	212	196	274	365	209	255	148	390	253	239	265	304	469	347
Gd_00221-bd	804	Virovitica-Podravina	Croatia	environment	Pd-1	NA	1	yes	yes	yes	no	312	186	NA	378	212	196	279	411	209	249	154	397	282	239	265	267	469	327
Gd_00221-be	804	Virovitica-Podravina	Croatia	environment	Pd-1	NA	1	yes	yes	yes	no	317	393	264	378	212	196	274	381	209	249	160	390	288	239	305	267	469	347
Gd_00221-bf	804	Virovitica-Podravina	Croatia	environment	Pd-1	NA	1	yes	yes	yes	no	317	387	264	378	212	196	274	381	209	249	160	390	288	239	305	267	469	347
Gd_00221-bg	804	Virovitica-Podravina	Croatia	environment	Pd-1	NA	2	yes	yes	yes	no	312	458	380	384	704	208	274	381	209	249	154	390	312	239	265	267	499	361
Gd_00221-bh	804	Virovitica-Podravina	Croatia	environment	Pd-1	NA	1	yes	yes	yes	no	317	186	NA	378	212	196	294	396	209	249	160	397	324	239	305	304	469	371
Gd_00221-bi	804	Virovitica-Podravina	Croatia	environment	Pd-1	NA	1	yes	yes	yes	no	307	335	380	378	212	196	279	396	209	249	160	390	288	239	305	267	469	347
Gd_00221-bj	804	Virovitica-Podravina	Croatia	environment	Pd-1	NA	2	yes	yes	yes	no	317	446	NA	390	212	196	289	426	209	255	148	390	312	239	305	298	391	376
Gd_00221-bk	804	Virovitica-Podravina	Croatia	environment	Pd-1	NA	2	yes	yes	yes	no	312	452	380	384	674	208	274	381	209	249	154	390	312	239	265	267	499	361
Gd_00221-bla	804	Virovitica-Podravina	Croatia	environment	Pd-1	NA	2	yes	yes	yes	no	292	468	380	420	212	196	274	365	221	249	154	390	305	239	308	267	322	282
Gd_00221-caaa	804	Virovitica-Podravina	Croatia	environment	Pd-1	NA	1	yes	yes	yes	no	317	371	380	378	212	196	299	426	235	249	154	397	282	239	314	267	527	361
Gd_00221-cb	804	Virovitica-Podravina	Croatia	environment	Pd-1	NA	1	yes	yes	yes	no	324	NA	380	378	212	196	299	426	235	249	154	397	282	239	314	267	527	361
Gd_00221-ccbaa	804	Virovitica-Podravina	Croatia	environment	Pd-1	NA	2	yes	yes	yes	no	292	474	380	420	212	196	274	365	221	249	154	390	305	239	308	267	322	282
Gd_00221-cd	804	Virovitica-Podravina	Croatia	environment	Pd-1	NA	2	yes	yes	yes	no	206	518	NA	450	218	196	304	365	221	249	148	403	282	239	300	298	527	347
Gd_00221-ceb	804	Virovitica-Podravina	Croatia	environment	Pd-1	NA	1	yes	yes	yes	no	317	446	380	378	212	196	299	426	235	249	154	397	282	239	314	267	527	361
Gd_00221-cfaa	804	Virovitica-Podravina	Croatia	environment	Pd-1	NA	1	no	yes	no	no	317	192	380	378	212	196	279	411	209	249	154	397	282	239	265	267	469	327
Gd_00221-cfb	804	Virovitica-Podravina	Croatia	environment	Pd-1	NA	1	no	yes	no	no	317	192	380	378	212	196	279	411	209	249	154	397	282	239	265	267	469	327
Gd_00221-chb	804	Virovitica-Podravina	Croatia	environment	Pd-1	NA	1	no	no	yes	no	317	422	380	378	212	196	299	426	235	249	154	397	282	239	314	267	527	361
Gd_00221-cia	804	Virovitica-Podravina	Croatia	environment	Pd-1	NA	1	no	no	yes	no	317	NA	264	378	212	196	274	381	209	249	160	390	288	239	305	267	469	347
Gd_00221-cj	804	Virovitica-Podravina	Croatia	environment	Pd-1	NA	1	no	no	yes	no	329	NA	380	378	212	196	274	365	209	255	148	390	253	239	265	304	469	347
Gd_00221-ckba	804	Virovitica-Podravina	Croatia	environment	Pd-1	NA	1	no	no	yes	no	307	347	380	378	212	196	279	396	209	249	160	390	288	239	305	267	469	347
Gd_00221-cmaaaa	804	Virovitica-Podravina	Croatia	environment	Pd-1	NA	1	no	no	no	no	317	192	380	378	212	196	279	411	209	249	154	397	282	239	265	267	469	327
Gd_00228-a2aa	169	Alsace	France	bat	Pd-1	Mmyo	1	no	yes	yes	no	187	186	264	380	212	208	224	411	233	261	154	379	330	287	300	267	322	335
Gd_00228-a2aba	169	Alsace	France	bat	Pd-1	Mmyo	1	no	yes	no	no	187	186	264	380	212	208	224	411	233	261	154	379	330	287	300	267	322	335
Gd_00228-a2aea	169	Alsace	France	bat	Pd-1	Mmyo	1	no	yes	yes	no	247	166	264	392	212	208	224	396	227	249	148	367	258	287	271	267	381	287
Gd_00229-a2ba	169	Alsace	France	bat	Pd-1	Mmyo	1	no	yes	yes	no	187	186	NA	380	212	208	224	411	233	261	154	379	330	287	300	267	322	335
Gd_00229-a2bc	169	Alsace	France	bat	Pd-1	Mmyo	1	no	yes	yes	no	247	166	NA	392	212	208	224	396	227	249	148	367	258	287	271	267	381	287
Gd_00232-acda	488	Pest	Hungary	bat	Pd-1	Mmyo	1	yes	yes	yes	no	317	156	NA	426	205	208	469	365	239	255	142	367	312	239	314	285	441	391
Gd_00232-ace	488	Pest	Hungary	bat	Pd-1	Mmyo	1	yes	yes	yes	no	317	156	356	426	205	208	469	365	239	255	142	367	312	239	314	285	441	386
Gd_00233-abea	488	Pest	Hungary	bat	Pd-1	Mmyo	1	yes	yes	yes	no	317	156	356	426	205	208	469	365	239	255	142	367	318	239	314	285	441	386
Gd_00235-ca	793	Harjumaa	Estonia	bat	Pd-1	Mbra	1	no	yes	yes	no	231	203	NA	426	372	208	310	411	221	261	148	446	342	245	271	267	381	335
Gd_00235-cb	793	Harjumaa	Estonia	bat	Pd-1	Mbra	1	no	yes	yes	no	206	192	NA	386	366	208	310	365	227	261	160	403	330	245	271	274	383	352
Gd_00235-cc	793	Harjumaa	Estonia	bat	Pd-1	Mbra	1	no	yes	yes	no	206	192	264	386	366	208	310	365	227	261	160	403	330	245	271	274	383	352
Gd_00236-a2ba	793	Harjumaa	Estonia	bat	Pd-1	Mbra	1	no	yes	no	no	206	192	264	386	366	208	310	365	227	261	160	403	330	245	271	274	383	352
Gd_00236-a2bb	793	Harjumaa	Estonia	bat	Pd-1	Mbra	1	no	yes	no	no	206	192	264	386	366	208	310	365	227	261	160	403	330	245	271	274	383	352
Gd_00236-ca	793	Harjumaa	Estonia	bat	Pd-1	Mbra	1	no	yes	no	no	206	192	NA	386	366	208	310	365	227	261	160	403	330	245	271	274	383	352
Gd_00237-acb	738	Lower Silesia	Poland	bat	Pd-1	Mmyo	2	no	yes	yes	no	192	161	264	450	205	208	376	381	215	255	148	409	258	245	276	292	381	342
Gd_00237-aea	738	Lower Silesia	Poland	bat	Pd-1	Mmyo	2	no	yes	yes	no	211	192	382	444	205	208	381	411	198	255	148	421	258	245	300	274	381	342
Gd_00238-aba	738	Lower Silesia	Poland	bat	Pd-1	Mmyo	2	no	yes	yes	no	206	192	264	426	205	208	284	396	203	255	142	409	264	245	271	298	372	342
Gd_00238-abb	738	Lower Silesia	Poland	bat	Pd-1	Mmyo	1	no	yes	yes	no	206	196	264	426	205	178	346	365	215	255	142	421	330	239	271	274	451	352
Gd_00238-abc	738	Lower Silesia	Poland	bat	Pd-1	Mmyo	2	no	yes	no	no	206	192	264	426	205	208	284	396	203	255	142	409	264	245	271	298	372	342
Gd_00239-acb	738	Lower Silesia	Poland	bat	Pd-1	Mmyo	1	no	yes	yes	no	216	192	264	450	212	208	362	396	215	255	148	428	294	245	271	267	451	342
Gd_00239-acd	738	Lower Silesia	Poland	bat	Pd-1	Mmyo	1	no	yes	no	no	216	192	264	450	212	208	362	396	215	255	148	428	294	245	271	267	451	342
Gd_00239-ace	738	Lower Silesia	Poland	bat	Pd-1	Mmyo	1	no	yes	no	no	216	192	264	450	212	208	362	396	215	255	148	428	294	245	271	267	451	342
Gd_00240-adaa	738	Lower Silesia	Poland	bat	Pd-1	Mmyo	1	no	yes	no	no	216	192	264	450	212	208	362	396	215	255	148	428	294	245	271	267	451	342
Gd_00240-adab	738	Lower Silesia	Poland	bat	Pd-1	Mmyo	1	no	yes	no	no	216	192	264	450	212	208	362	396	215	255	148	428	294	245	271	267	451	342
Gd_00241-bea	738	Lower Silesia	Poland	bat	Pd-1	Mmyo	2	no	yes	no	no	206	192	264	426	205	208	284	396	203	255	142	409	264	245	271	298	372	342
Gd_00241-beb	738	Lower Silesia	Poland	bat	Pd-1	Mmyo	2	no	yes	no	no	206	192	264	426	205	208	284	396	203	255	142	409	264	245	271	298	372	342
Gd_00242-aea	738	Lower Silesia	Poland	bat	Pd-1	Mmyo	1	no	yes	yes	no	226	196	264	444	205	208	357	396	239	401	148	421	294	275	271	292	431	352
Gd_00242-aeb	738	Lower Silesia	Poland	bat	Pd-1	Mmyo	1	no	yes	no	no	226	196	264	444	205	208	357	396	239	401	148	421	294	275	271	292	431	352
Gd_00244-abd	738	Lower Silesia	Poland	bat	Pd-1	Mmyo	1	no	yes	yes	no	226	214	270	NA	205	208	362	381	239	255	148	390	318	245	338	292	381	342
Gd_00247-aba	679	Lower Austria	Austria	bat	Pd-1	Mmyo	2	no	yes	yes	no	282	NA	392	384	384	208	554	396	221	249	160	421	258	275	265	285	431	272
Gd_00247-abb	679	Lower Austria	Austria	bat	Pd-1	Mmyo	1	no	yes	yes	no	282	180	356	444	212	214	274	381	235	249	160	416	300	287	265	298	431	342
Gd_00247-abc	679	Lower Austria	Austria	bat	Pd-1	Mmyo	1	no	no	yes	no	297	277	356	396	212	208	269	349	215	469	136	464	354	275	272	292	381	352
Gd_00248-aba	679	Lower Austria	Austria	bat	Pd-1	Mmyo	1	no	yes	yes	no	297	277	356	396	212	208	269	349	215	469	136	464	354	275	271	292	381	352
Gd_00248-abb	679	Lower Austria	Austria	bat	Pd-1	Mmyo	1	no	yes	no	no	297	277	356	396	212	208	269	349	215	469	136	464	354	275	271	292	381	352
Gd_00248-abc	679	Lower Austria	Austria	bat	Pd-1	Mmyo	1	no	no	no	no	297	277	356	396	212	208	269	349	215	469	136	464	354	275	271	292	381	352
Gd_00249-afa	679	Lower Austria	Austria	bat	Pd-1	Mmyo	1	no	yes	no	no	297	277	356	396	212	208	269	349	215	469	136	464	354	275	271	292	381	352
Gd_00249-afb	679	Lower Austria	Austria	bat	Pd-1	Mmyo	1	no	yes	no	no	297	277	356	396	212	208	269	349	215	469	136	464	354	275	271	292	381	352
Gd_00249-afe	679	Lower Austria	Austria	bat	Pd-1	Mmyo	1	no	no	yes	no	297	277	NA	396	212	208	269	349	215	469	136	464	354	275	271	292	381	352
Gd_00250-aaa	740	Lower Silesia	Poland	bat	Pd-1	Mmyo	2	no	yes	yes	no	231	196	264	402	212	208	224	381	198	273	148	458	305	239	265	285	381	371
Gd_00250-aab	740	Lower Silesia	Poland	bat	Pd-1	Mmyo	2	no	yes	yes	no	231	196	NA	402	212	208	224	381	198	273	148	458	305	239	265	285	381	371
Gd_00250-aac	740	Lower Silesia	Poland	bat	Pd-1	Mmyo	2	no	yes	no	no	231	196	264	402	212	208	224	381	198	273	148	458	305	239	265	285	381	371
Gd_00250-baa	740	Lower Silesia	Poland	bat	Pd-1	Mmyo	2	no	yes	no	no	231	196	264	402	212	208	224	381	198	273	148	458	305	239	265	285	381	371
Gd_00250-bab	740	Lower Silesia	Poland	bat	Pd-1	Mmyo	2	no	yes	no	no	231	196	264	402	212	208	224	381	198	273	148	458	305	239	265	285	381	371
Gd_00250-bac	740	Lower Silesia	Poland	bat	Pd-1	Mmyo	2	no	yes	no	no	231	196	264	402	212	208	224	381	198	273	148	458	305	239	265	285	381	371
Gd_00251-abb	740	Lower Silesia	Poland	bat	Pd-1	Mmyo	1	no	yes	yes	no	206	186	264	420	212	208	218	396	239	255	148	409	324	275	265	285	451	356
Gd_00251-abe	740	Lower Silesia	Poland	bat	Pd-1	Mmyo	1	no	yes	no	no	206	186	264	420	212	208	218	396	239	255	148	409	324	275	265	285	451	356
Gd_00252-aba	740	Lower Silesia	Poland	bat	Pd-1	Mmyo	1	no	yes	yes	no	211	203	264	402	205	208	289	396	239	267	142	428	324	239	265	280	381	342
Gd_00252-abb	740	Lower Silesia	Poland	bat	Pd-1	Mmyo	1	no	yes	no	no	211	203	264	402	205	208	289	396	239	267	142	428	324	239	265	280	381	342
Gd_00254-afa	740	Lower Silesia	Poland	bat	Pd-1	Mmyo	2	no	yes	yes	no	324	180	374	422	205	214	444	365	239	249	136	428	305	239	348	267	381	376
Gd_00254-afc	740	Lower Silesia	Poland	bat	Pd-1	Mmyo	1	no	yes	yes	no	252	192	264	420	205	208	352	396	227	267	142	409	324	275	271	285	441	342
Gd_00258-a2caa	57	Baden-Württemberg	Germany	bat	Pd-1	Mmyo	2	no	yes	yes	no	206	172	264	398	212	208	253	440	227	261	142	446	318	269	320	267	421	342
Gd_00258-a2cab	57	Baden-Württemberg	Germany	bat	Pd-1	Mmyo	2	no	yes	no	no	206	172	264	398	212	208	253	440	227	261	142	446	318	269	320	267	421	342
Gd_00259-acb	271	Baden-Württemberg	Germany	bat	Pd-2	Mmys	2	yes	yes	yes	no	127	186	282	376	230	196	274	381	189	231	202	379	235	263	400	254	262	347
Gd_00259-acc	271	Baden-Württemberg	Germany	bat	Pd-2	Mmys	2	no	yes	no	no	127	186	282	376	230	196	274	381	189	231	202	379	235	263	400	254	262	347
Gd_00261-aba	237	Mecklenburg Western Pomerania	Germany	bat	Pd-1	Mmyo	2	no	yes	yes	no	226	186	264	404	360	208	224	411	239	249	142	446	264	245	271	267	431	342
Gd_00261-abb	237	Mecklenburg Western Pomerania	Germany	bat	Pd-1	Mmyo	2	no	no	no	no	211	186	264	398	366	208	233	396	239	261	142	446	264	245	271	267	461	347
Gd_00261-abc	237	Mecklenburg Western Pomerania	Germany	bat	Pd-1	Mmyo	2	no	no	no	no	226	186	264	404	360	208	224	411	239	249	142	446	264	245	271	267	431	342
Gd_00262-aba	237	Mecklenburg Western Pomerania	Germany	bat	Pd-1	Mmyo	2	no	yes	no	no	211	186	264	398	366	208	233	396	239	261	142	446	264	245	271	267	461	347
Gd_00262-acc	237	Mecklenburg Western Pomerania	Germany	bat	Pd-1	Mmyo	2	no	no	no	no	211	186	264	398	366	208	233	396	239	261	142	446	264	245	271	267	461	347
Gd_00263-aba	237	Mecklenburg Western Pomerania	Germany	bat	Pd-1	Mmyo	2	no	yes	yes	no	211	186	264	398	366	208	233	396	239	261	142	446	264	245	272	267	461	347
Gd_00263-abb	237	Mecklenburg Western Pomerania	Germany	bat	Pd-1	Mmyo	2	no	no	yes	no	211	186	264	398	205	208	233	396	239	261	142	446	264	245	271	267	461	347
Gd_00264-ada	237	Mecklenburg Western Pomerania	Germany	bat	Pd-1	Mmyo	1	no	yes	yes	no	211	186	NA	398	372	208	224	396	239	249	142	440	235	245	271	267	431	342
Gd_00269-aba	786	Ternopil	Ukraine	bat	Pd-1	Mmyo	1	no	yes	yes	no	302	353	356	438	205	208	320	411	233	383	154	367	318	239	246	280	431	391
Gd_00269-acca	786	Ternopil	Ukraine	bat	Pd-1	Mmyo	1	no	yes	yes	no	302	359	356	438	205	208	320	411	233	383	154	367	318	239	246	280	431	391
Gd_00269-ada	786	Ternopil	Ukraine	bat	Pd-1	Mmyo	1	no	yes	yes	no	302	359	NA	438	205	208	320	411	233	383	154	367	318	239	246	280	431	391
Gd_00269-adba	786	Ternopil	Ukraine	bat	Pd-1	Mmyo	1	no	yes	yes	no	302	355	NA	438	205	208	320	411	233	383	154	367	318	239	246	280	431	391
Gd_00269-adc	786	Ternopil	Ukraine	bat	Pd-1	Mmyo	1	no	yes	yes	no	302	411	NA	438	205	208	320	411	233	383	154	367	318	239	246	280	431	391
Gd_00269-adca	786	Ternopil	Ukraine	bat	Pd-1	Mmyo	1	no	yes	yes	no	302	353	NA	438	205	208	320	411	233	383	154	367	318	239	246	280	431	391
Gd_00269-add	786	Ternopil	Ukraine	bat	Pd-1	Mmyo	1	no	yes	no	no	302	353	NA	438	205	208	320	411	233	383	154	367	318	239	246	280	431	391
Gd_00270-abb	786	Ternopil	Ukraine	bat	Pd-1	Mmyo	2	no	yes	yes	no	282	NA	356	380	205	226	474	396	233	243	148	367	258	239	250	280	537	352
Gd_00270-abc	786	Ternopil	Ukraine	bat	Pd-1	Mmyo	2	no	yes	no	no	282	NA	356	380	205	226	474	396	233	243	148	367	258	239	250	280	537	352
Gd_00271-aba	786	Ternopil	Ukraine	bat	Pd-1	Mmyo	2	no	yes	yes	no	211	NA	392	384	205	208	274	411	209	285	148	373	342	239	285	292	517	342
Gd_00271-ada	786	Ternopil	Ukraine	bat	Pd-1	Mmyo	2	no	yes	yes	no	211	494	392	384	205	208	274	411	209	285	148	373	342	239	285	292	517	342
Gd_00273-ada	786	Ternopil	Ukraine	bat	Pd-1	Mmyo	1	no	yes	yes	no	297	359	356	438	205	208	320	411	233	NA	154	367	318	239	246	280	431	391
Gd_00274-aaa	786	Ternopil	Ukraine	bat	Pd-1	Mmyo	1	no	yes	yes	no	292	186	343	426	218	208	224	396	239	255	142	470	258	275	265	285	431	327
Gd_00274-aac	786	Ternopil	Ukraine	bat	Pd-1	Mmyo	1	no	yes	yes	no	292	186	343	NA	218	208	224	396	239	255	142	470	258	275	265	285	431	327
Gd_00274-bad	786	Ternopil	Ukraine	bat	Pd-1	Mmyo	1	no	yes	yes	no	292	186	NA	426	218	208	224	396	239	255	142	482	258	275	265	285	431	327
Gd_00277-aad	813	Ternopil	Ukraine	bat	Pd-1	Mmyo	1	no	yes	yes	no	211	NA	356	398	236	214	224	440	242	285	142	397	271	239	276	267	322	327
Gd_00279-aae	813	Ternopil	Ukraine	bat	Pd-1	Mmyo	1	no	yes	yes	no	262	250	264	408	212	208	274	365	209	249	148	428	264	239	305	316	441	266
Gd_00280-aaa	813	Ternopil	Ukraine	bat	Pd-1	Mmyo	1	no	yes	yes	no	297	371	356	438	205	208	320	411	233	383	154	367	318	239	246	280	431	391
Gd_00280-aad	813	Ternopil	Ukraine	bat	Pd-1	Mmyo	1	no	yes	no	no	297	371	356	438	205	208	320	411	233	383	154	367	318	239	246	280	431	391
Gd_00280-aae	813	Ternopil	Ukraine	bat	Pd-1	Mmyo	1	no	yes	no	no	297	371	356	438	205	208	320	411	233	383	154	367	318	239	246	280	431	391
Gd_00281-aaa	111	Chernivtsi	Ukraine	bat	Pd-1	Mmyo	2	no	yes	yes	no	150	474	NA	432	218	214	224	411	239	249	142	428	312	239	265	323	431	317
Gd_00281-aab	111	Chernivtsi	Ukraine	bat	Pd-1	Mmyo	2	no	yes	yes	no	150	NA	264	432	218	214	224	411	239	249	142	428	312	239	265	323	431	317
Gd_00281-aac	111	Chernivtsi	Ukraine	bat	Pd-1	Mmyo	2	no	yes	no	no	150	NA	264	432	218	214	224	411	239	249	142	428	312	239	265	323	431	317
Gd_00283-aab	111	Chernivtsi	Ukraine	bat	Pd-1	Mmyo	2	no	yes	yes	no	150	500	264	432	218	214	224	411	239	249	142	428	312	239	265	323	431	317
Gd_00283-aad	111	Chernivtsi	Ukraine	bat	Pd-1	Mmyo	2	no	yes	no	no	150	NA	264	432	218	214	224	411	239	249	142	428	312	239	265	323	431	317
Gd_00285-aba	111	Chernivtsi	Ukraine	bat	Pd-1	Mmyo	2	no	yes	yes	no	277	186	356	NA	218	208	228	396	239	249	148	464	336	275	320	280	381	376
Gd_00285-abb	111	Chernivtsi	Ukraine	bat	Pd-1	Mmyo	2	no	yes	yes	no	277	NA	356	420	218	208	228	396	239	249	148	464	336	275	320	280	381	376
Gd_00286-ada	111	Chernivtsi	Ukraine	bat	Pd-1	Mmyo	1	no	yes	yes	no	282	476	356	372	224	208	224	396	239	249	148	367	318	281	265	280	431	347
Gd_00286-adb	111	Chernivtsi	Ukraine	bat	Pd-1	Mmyo	1	no	yes	no	no	282	476	356	372	224	208	224	396	239	249	148	367	318	281	265	280	431	347
Gd_00287-acb	370	Khmelnytskyi	Ukraine	bat	Pd-1	Mmyo	1	no	yes	yes	no	292	359	356	NA	205	208	320	411	233	389	154	367	318	239	246	280	431	391
Gd_00287-acc	370	Khmelnytskyi	Ukraine	bat	Pd-1	Mmyo	1	no	yes	yes	no	292	NA	356	438	205	208	320	411	233	389	154	367	318	239	246	280	431	391
Gd_00287-acea	370	Khmelnytskyi	Ukraine	bat	Pd-1	Mmyo	1	no	no	yes	no	292	359	NA	438	205	208	320	411	233	389	154	367	318	239	246	280	431	391
Gd_00288-aab	370	Khmelnytskyi	Ukraine	bat	Pd-1	Mmyo	1	no	yes	yes	no	211	NA	356	398	236	214	224	440	242	285	142	397	278	239	276	267	322	327
Gd_00289-aae	370	Khmelnytskyi	Ukraine	bat	Pd-1	Mmyo	1	no	yes	yes	no	221	240	264	444	199	214	224	365	239	255	142	367	258	275	276	267	431	342
Gd_00290-aab	370	Khmelnytskyi	Ukraine	bat	Pd-1	Mmyo	1	no	yes	yes	no	282	186	343	NA	218	208	224	396	239	255	142	464	258	275	265	285	431	327
Gd_00290-aac	370	Khmelnytskyi	Ukraine	bat	Pd-1	Mmyo	1	no	yes	no	no	282	186	343	NA	218	208	224	396	239	255	142	464	258	275	265	285	431	327
Gd_00291-aab	370	Khmelnytskyi	Ukraine	bat	Pd-1	Mmyo	2	no	no	yes	no	187	186	350	450	205	208	336	365	233	506	154	373	324	245	335	280	537	332
Gd_00291-aac	370	Khmelnytskyi	Ukraine	bat	Pd-1	Mmyo	2	no	no	no	no	187	186	350	450	205	208	336	365	233	506	154	373	324	245	335	280	537	332
Gd_00292-aba	370	Khmelnytskyi	Ukraine	bat	Pd-1	Mmyo	1	no	yes	yes	no	277	238	398	444	212	208	NA	396	233	249	142	379	258	245	281	298	431	356
Gd_00292-abb	370	Khmelnytskyi	Ukraine	bat	Pd-1	Mmyo	1	no	yes	no	no	277	238	398	444	212	208	NA	396	233	249	142	379	258	245	281	298	431	356
Gd_00293-aaa	370	Khmelnytskyi	Ukraine	bat	Pd-1	Mmyo	1	no	yes	yes	no	226	172	356	426	205	208	224	396	239	285	148	446	264	275	271	267	322	352
Gd_00293-aab	370	Khmelnytskyi	Ukraine	bat	Pd-1	Mmyo	1	no	yes	no	no	292	359	NA	438	205	208	320	411	233	389	154	367	318	239	246	280	431	391
Gd_00293-aac	370	Khmelnytskyi	Ukraine	bat	Pd-1	Mmyo	1	no	no	no	no	292	359	356	NA	205	208	320	411	233	389	154	367	318	239	246	280	431	391
Gd_00293-aad	370	Khmelnytskyi	Ukraine	bat	Pd-1	Mmyo	1	no	no	yes	no	226	385	NA	426	396	208	224	396	239	512	148	446	264	275	271	267	322	352
Gd_00294-aba	696	Baden-Württemberg	Germany	bat	Pd-1	Mmyo	1	no	yes	yes	no	176	172	264	386	205	208	224	365	215	285	160	403	253	251	272	267	381	317
Gd_00294-abb	696	Baden-Württemberg	Germany	bat	Pd-1	Mmyo	1	no	yes	yes	no	176	172	264	386	205	208	224	365	215	285	160	403	253	251	271	267	381	317
Gd_00296-ab	237	Mecklenburg Western Pomerania	Germany	bat	Pd-1	Mmyo	1	no	yes	yes	no	216	186	264	410	NA	208	224	411	239	249	142	446	264	245	276	267	431	342
Gd_00296-ac	237	Mecklenburg Western Pomerania	Germany	bat	Pd-1	Mmyo	1	no	no	yes	no	216	186	264	410	372	208	224	411	239	249	142	446	264	245	276	267	431	342
Gd_00296-ba	237	Mecklenburg Western Pomerania	Germany	bat	Pd-1	Mmyo	2	no	no	yes	no	211	186	264	386	366	208	233	396	239	261	142	446	264	245	271	267	461	347
Gd_00297-aa	237	Mecklenburg Western Pomerania	Germany	bat	Pd-1	Mmyo	2	no	yes	no	no	211	186	264	386	366	208	233	396	239	261	142	446	264	245	271	267	461	347
Gd_00297-ba	237	Mecklenburg Western Pomerania	Germany	bat	Pd-1	Mmyo	1	no	no	yes	no	221	186	264	410	372	208	224	411	239	249	142	446	264	245	276	267	431	342
Gd_00297-bb	237	Mecklenburg Western Pomerania	Germany	bat	Pd-1	Mmyo	1	no	no	no	no	221	186	264	410	372	208	224	411	239	249	142	446	264	245	276	267	431	342
Gd_00297-bc	237	Mecklenburg Western Pomerania	Germany	bat	Pd-1	Mmyo	1	no	no	no	no	221	186	264	410	372	208	224	411	239	249	142	446	264	245	276	267	431	342
Gd_00298-aa	237	Mecklenburg Western Pomerania	Germany	bat	Pd-1	Mmyo	2	no	yes	no	no	211	186	264	398	366	208	233	396	239	261	142	446	264	245	271	267	461	347
Gd_00298-ab	237	Mecklenburg Western Pomerania	Germany	bat	Pd-1	Mmyo	1	no	no	yes	no	211	180	264	392	372	208	233	426	239	249	142	390	264	245	271	267	431	342
Gd_00298-ac	237	Mecklenburg Western Pomerania	Germany	bat	Pd-1	Mmyo	2	no	no	yes	no	226	186	264	398	366	208	224	411	239	249	142	446	271	245	281	267	431	342
Gd_00299-aa	237	Mecklenburg Western Pomerania	Germany	bat	Pd-1	Mmyo	1	no	yes	yes	no	252	196	264	410	372	208	224	411	242	255	142	446	264	245	276	267	431	342
Gd_00299-ab	237	Mecklenburg Western Pomerania	Germany	bat	Pd-1	Mmyo	1	no	no	no	no	252	196	264	410	372	208	224	411	242	255	142	446	264	245	276	267	431	342
Gd_00299-ac	237	Mecklenburg Western Pomerania	Germany	bat	Pd-1	Mmyo	2	no	no	yes	no	267	207	264	356	212	214	224	411	239	249	142	452	264	245	276	267	441	342
Gd_00300-ab	237	Mecklenburg Western Pomerania	Germany	bat	Pd-1	Mmyo	2	no	yes	no	no	226	186	264	398	366	208	224	411	239	249	142	446	271	245	281	267	431	342
Gd_00300-ac	237	Mecklenburg Western Pomerania	Germany	bat	Pd-1	Mmyo	2	no	no	no	no	211	186	264	386	366	208	233	396	239	261	142	446	264	245	271	267	461	347
Gd_00300-ba	237	Mecklenburg Western Pomerania	Germany	bat	Pd-1	Mmyo	2	no	no	no	no	226	186	264	398	366	208	224	411	239	249	142	446	271	245	281	267	431	342
Gd_00301-ba	237	Mecklenburg Western Pomerania	Germany	bat	Pd-1	Mmyo	1	no	yes	yes	no	252	196	264	404	372	208	224	411	242	255	142	446	264	245	276	267	431	342
Gd_00301-bb	237	Mecklenburg Western Pomerania	Germany	bat	Pd-1	Mmyo	1	no	no	no	no	252	196	264	404	372	208	224	411	242	255	142	446	264	245	276	267	431	342
Gd_00301-bd	237	Mecklenburg Western Pomerania	Germany	bat	Pd-1	Mmyo	1	no	no	no	no	252	196	264	404	372	208	224	411	242	255	142	446	264	245	276	267	431	342
Gd_00302-ab	237	Mecklenburg Western Pomerania	Germany	bat	Pd-1	Mmyo	2	no	yes	no	no	211	186	264	386	366	208	233	396	239	261	142	446	264	245	271	267	461	347
Gd_00302-ba	237	Mecklenburg Western Pomerania	Germany	bat	Pd-1	Mmyo	2	no	no	no	no	211	186	264	386	366	208	233	396	239	261	142	446	264	245	271	267	461	347
Gd_00302-bb	237	Mecklenburg Western Pomerania	Germany	bat	Pd-1	Mmyo	2	no	no	no	no	211	186	264	386	366	208	233	396	239	261	142	446	264	245	271	267	461	347
Gd_00303-ba	237	Mecklenburg Western Pomerania	Germany	bat	Pd-1	Mmyo	1	no	yes	no	no	221	186	264	410	372	208	224	411	239	249	142	446	264	245	276	267	431	342
Gd_00303-ca	237	Mecklenburg Western Pomerania	Germany	bat	Pd-1	Mmyo	2	no	no	no	no	267	207	264	356	212	214	224	411	239	249	142	452	264	245	276	267	441	342
Gd_00303-cc	237	Mecklenburg Western Pomerania	Germany	bat	Pd-1	Mmyo	2	no	no	yes	no	257	186	264	410	366	208	208	426	239	249	142	421	246	245	276	267	441	335
Gd_00304-ba	237	Mecklenburg Western Pomerania	Germany	bat	Pd-1	Mmyo	2	no	yes	yes	no	226	196	264	368	372	208	224	411	239	255	148	421	264	245	271	267	441	342
Gd_00304-bb	237	Mecklenburg Western Pomerania	Germany	bat	Pd-1	Mmyo	2	no	no	no	no	211	186	264	386	366	208	233	396	239	261	142	446	264	245	271	267	461	347
Gd_00304-ca	237	Mecklenburg Western Pomerania	Germany	bat	Pd-1	Mmyo	2	no	no	yes	no	211	186	264	398	366	208	239	396	239	261	142	446	264	245	271	267	461	347
Gd_00305-aa	237	Mecklenburg Western Pomerania	Germany	bat	Pd-1	Mmyo	2	no	yes	yes	no	262	207	264	356	212	214	224	411	239	249	142	452	264	245	276	267	441	342
Gd_00305-ba	237	Mecklenburg Western Pomerania	Germany	bat	Pd-1	Mmyo	2	no	no	no	no	226	186	264	398	366	208	224	411	239	249	142	446	271	245	281	267	431	342
Gd_00305-ca	237	Mecklenburg Western Pomerania	Germany	bat	Pd-1	Mmyo	2	no	no	no	no	262	207	264	356	212	214	224	411	239	249	142	452	264	245	276	267	441	342
Gd_00306-ba	237	Mecklenburg Western Pomerania	Germany	bat	Pd-1	Mmyo	2	no	yes	yes	no	257	180	264	398	366	208	224	426	242	249	142	421	271	245	271	267	441	335
Gd_00306-bb	237	Mecklenburg Western Pomerania	Germany	bat	Pd-1	Mmyo	2	no	no	no	no	257	180	264	398	366	208	224	426	242	249	142	421	271	245	271	267	441	335
Gd_00306-bc	237	Mecklenburg Western Pomerania	Germany	bat	Pd-1	Mmyo	1	no	no	no	no	252	196	264	404	372	208	224	411	242	255	142	446	264	245	276	267	431	342
Gd_00306-cb	237	Mecklenburg Western Pomerania	Germany	bat	Pd-1	Mmyo	2	no	no	no	no	257	180	264	398	366	208	224	426	242	249	142	421	271	245	271	267	441	335
Gd_00306-cc	237	Mecklenburg Western Pomerania	Germany	bat	Pd-1	Mmyo	2	no	no	yes	no	226	196	264	362	372	208	224	411	239	255	148	421	264	245	276	267	441	335
Gd_00307-aa	237	Mecklenburg Western Pomerania	Germany	bat	Pd-1	Mmyo	1	no	yes	no	no	221	186	264	410	372	208	224	411	239	249	142	446	264	245	276	267	431	342
Gd_00307-ba	237	Mecklenburg Western Pomerania	Germany	bat	Pd-1	Mmyo	1	no	no	no	no	221	186	264	410	372	208	224	411	239	249	142	446	264	245	276	267	431	342
Gd_00307-bb	237	Mecklenburg Western Pomerania	Germany	bat	Pd-1	Mmyo	1	no	no	yes	no	262	186	264	398	372	214	224	411	233	249	142	421	264	245	276	292	441	335
Gd_00308-aa	237	Mecklenburg Western Pomerania	Germany	bat	Pd-1	Mmyo	2	no	yes	no	no	226	186	264	404	360	208	224	411	239	249	142	446	264	245	271	267	431	342
Gd_00308-ab	237	Mecklenburg Western Pomerania	Germany	bat	Pd-1	Mmyo	1	no	no	no	no	211	180	264	392	372	208	233	426	239	249	142	390	264	245	271	267	431	342
Gd_00308-ac	237	Mecklenburg Western Pomerania	Germany	bat	Pd-1	Mmyo	1	no	no	yes	no	252	196	264	410	NA	208	224	411	242	255	142	446	264	245	276	267	431	342
Gd_00309-ba	237	Mecklenburg Western Pomerania	Germany	bat	Pd-1	Mmyo	1	no	no	no	no	252	196	264	410	372	208	224	411	242	255	142	446	264	245	276	267	431	342
Gd_00309-bb	237	Mecklenburg Western Pomerania	Germany	bat	Pd-1	Mmyo	2	no	no	no	no	226	196	264	368	372	208	224	411	239	255	148	421	264	245	271	267	441	342
Gd_00310-aa	237	Mecklenburg Western Pomerania	Germany	bat	Pd-1	Mmyo	2	no	no	no	no	226	186	264	398	366	208	224	411	239	249	142	446	271	245	281	267	431	342
Gd_00310-ab	237	Mecklenburg Western Pomerania	Germany	bat	Pd-1	Mmyo	1	no	no	yes	no	221	192	264	398	366	208	224	411	239	249	142	464	271	245	271	267	431	342
Gd_00310-ba	237	Mecklenburg Western Pomerania	Germany	bat	Pd-1	Mmyo	2	no	no	no	no	226	186	264	398	366	208	224	411	239	249	142	446	271	245	281	267	431	342
Gd_00311-aa	237	Mecklenburg Western Pomerania	Germany	bat	Pd-1	Mmyo	1	no	no	yes	no	226	186	264	410	NA	208	224	411	239	249	142	446	264	245	276	267	431	342
Gd_00311-ab	237	Mecklenburg Western Pomerania	Germany	bat	Pd-1	Mmyo	1	no	no	yes	no	221	186	264	410	NA	208	224	411	239	249	142	446	264	245	276	267	431	342
Gd_00311-ac	237	Mecklenburg Western Pomerania	Germany	bat	Pd-1	Mmyo	1	no	no	yes	no	226	186	264	410	372	208	224	411	239	249	142	446	264	245	276	267	431	342
Gd_00311-ba	237	Mecklenburg Western Pomerania	Germany	bat	Pd-1	Mmyo	2	no	no	yes	no	211	186	264	386	NA	208	233	396	239	261	142	446	264	245	271	267	461	347
Gd_00312-aa	237	Mecklenburg Western Pomerania	Germany	bat	Pd-1	Mmyo	2	no	no	no	no	267	207	264	356	212	214	224	411	239	249	142	452	264	245	276	267	441	342
Gd_00312-ab	237	Mecklenburg Western Pomerania	Germany	bat	Pd-1	Mmyo	2	no	no	no	no	267	207	264	356	212	214	224	411	239	249	142	452	264	245	276	267	441	342
Gd_00312-ba	237	Mecklenburg Western Pomerania	Germany	bat	Pd-1	Mmyo	1	no	no	no	no	211	180	264	392	372	208	233	426	239	249	142	390	264	245	271	267	431	342
Gd_00313-ba	237	Mecklenburg Western Pomerania	Germany	bat	Pd-1	Mmyo	1	no	no	yes	no	201	180	264	398	366	208	224	411	239	261	142	421	271	245	271	267	431	347
Gd_00313-bb	237	Mecklenburg Western Pomerania	Germany	bat	Pd-1	Mmyo	1	no	no	no	no	201	180	264	398	366	208	224	411	239	261	142	421	271	245	271	267	431	347
Gd_00313-bc	237	Mecklenburg Western Pomerania	Germany	bat	Pd-1	Mmyo	2	no	no	yes	no	221	196	264	362	NA	208	224	411	239	255	148	421	264	245	271	267	441	342
Gd_00314-ca	237	Mecklenburg Western Pomerania	Germany	bat	Pd-1	Mmyo	1	no	no	no	no	221	186	264	410	NA	208	224	411	239	249	142	446	264	245	276	267	431	342
Gd_00314-cb	237	Mecklenburg Western Pomerania	Germany	bat	Pd-1	Mmyo	2	no	no	yes	no	211	186	264	398	366	208	233	396	239	261	142	452	264	245	271	267	461	347
Gd_00314-cc	237	Mecklenburg Western Pomerania	Germany	bat	Pd-1	Mmyo	2	no	no	yes	no	221	196	264	362	372	208	224	411	239	255	148	421	264	245	271	267	441	342
Gd_00315-ba	237	Mecklenburg Western Pomerania	Germany	bat	Pd-1	Mmyo	2	no	no	no	no	211	186	264	398	366	208	233	396	239	261	142	446	264	245	271	267	461	347
Gd_00315-bb	237	Mecklenburg Western Pomerania	Germany	bat	Pd-1	Mmyo	1	no	no	yes	no	262	186	264	398	372	214	224	411	239	249	142	421	264	245	276	292	441	335
Gd_00315-bc	237	Mecklenburg Western Pomerania	Germany	bat	Pd-1	Mmyo	1	no	no	no	no	201	180	264	398	366	208	224	411	239	261	142	421	271	245	271	267	431	347
Gd_00316-ea	237	Mecklenburg Western Pomerania	Germany	bat	Pd-1	Mmyo	1	no	no	no	no	201	180	264	398	366	208	224	411	239	261	142	421	271	245	271	267	431	347
Gd_00316-ec	237	Mecklenburg Western Pomerania	Germany	bat	Pd-1	Mmyo	2	no	no	no	no	267	207	264	356	212	214	224	411	239	249	142	452	264	245	276	267	441	342
Gd_00316-fa	237	Mecklenburg Western Pomerania	Germany	bat	Pd-1	Mmyo	2	no	no	no	no	267	207	264	356	212	214	224	411	239	249	142	452	264	245	276	267	441	342
Gd_00316-fb	237	Mecklenburg Western Pomerania	Germany	bat	Pd-1	Mmyo	2	no	no	no	no	267	207	264	356	212	214	224	411	239	249	142	452	264	245	276	267	441	342
Gd_00317-ba	237	Mecklenburg Western Pomerania	Germany	bat	Pd-1	Mmyo	2	no	no	no	no	221	196	264	362	NA	208	224	411	239	255	148	421	264	245	271	267	441	342
Gd_00317-bb	237	Mecklenburg Western Pomerania	Germany	bat	Pd-1	Mmyo	1	no	no	no	no	262	186	264	398	372	214	224	411	239	249	142	421	264	245	276	292	441	335
Gd_00317-bc	237	Mecklenburg Western Pomerania	Germany	bat	Pd-1	Mmyo	1	no	no	yes	no	257	196	264	410	372	208	224	411	242	255	142	446	264	245	276	267	431	347
Gd_00318-bb	237	Mecklenburg Western Pomerania	Germany	bat	Pd-1	Mmyo	2	no	no	no	no	211	186	264	386	366	208	233	396	239	261	142	446	264	245	271	267	461	347
Gd_00318-bc	237	Mecklenburg Western Pomerania	Germany	bat	Pd-1	Mmyo	2	no	no	no	no	211	186	264	386	366	208	233	396	239	261	142	446	264	245	271	267	461	347
Gd_00318-ca	237	Mecklenburg Western Pomerania	Germany	bat	Pd-1	Mmyo	2	no	no	no	no	211	186	264	386	366	208	233	396	239	261	142	446	264	245	271	267	461	347
Gd_00319-ba	237	Mecklenburg Western Pomerania	Germany	bat	Pd-1	Mmyo	2	no	no	no	no	257	186	264	410	366	208	208	426	239	249	142	421	246	245	276	267	441	335
Gd_00319-bb	237	Mecklenburg Western Pomerania	Germany	bat	Pd-1	Mmyo	2	no	no	no	no	211	186	264	386	366	208	233	396	239	261	142	446	264	245	271	267	461	347
Gd_00319-bc	237	Mecklenburg Western Pomerania	Germany	bat	Pd-1	Mmyo	1	no	no	no	no	252	196	264	410	372	208	224	411	242	255	142	446	264	245	276	267	431	342
Gd_00320-bb	237	Mecklenburg Western Pomerania	Germany	bat	Pd-1	Mmyo	1	no	no	yes	no	252	196	264	404	NA	208	224	411	242	255	142	446	264	245	276	267	431	342
Gd_00320-bc	237	Mecklenburg Western Pomerania	Germany	bat	Pd-1	Mmyo	1	no	no	no	no	221	186	264	410	NA	208	224	411	239	249	142	446	264	245	276	267	431	342
Gd_00320-ca	237	Mecklenburg Western Pomerania	Germany	bat	Pd-1	Mmyo	2	no	no	yes	no	216	196	264	392	366	208	233	396	239	261	142	397	264	245	271	267	461	347
Gd_00320-cb	237	Mecklenburg Western Pomerania	Germany	bat	Pd-1	Mmyo	2	no	no	no	no	211	186	264	386	366	208	233	396	239	261	142	446	264	245	271	267	461	347
Gd_00321-ba	237	Mecklenburg Western Pomerania	Germany	bat	Pd-1	Mmyo	2	no	no	no	no	257	186	264	410	366	208	208	426	239	249	142	421	246	245	276	267	441	335
Gd_00321-bb	237	Mecklenburg Western Pomerania	Germany	bat	Pd-1	Mmyo	2	no	no	no	no	257	186	264	410	366	208	208	426	239	249	142	421	246	245	276	267	441	335
Gd_00321-bc	237	Mecklenburg Western Pomerania	Germany	bat	Pd-1	Mmyo	1	no	no	yes	no	216	186	264	392	378	208	224	396	239	249	142	452	264	245	271	267	431	342
Gd_00321-bd	237	Mecklenburg Western Pomerania	Germany	bat	Pd-1	Mmyo	1	no	no	no	no	221	192	264	398	366	208	224	411	239	249	142	464	271	245	271	267	431	342
Gd_00321-be	237	Mecklenburg Western Pomerania	Germany	bat	Pd-1	Mmyo	2	no	no	no	no	211	186	264	386	NA	208	233	396	239	261	142	446	264	245	271	267	461	347
Gd_00321-ca	237	Mecklenburg Western Pomerania	Germany	bat	Pd-1	Mmyo	2	no	no	yes	no	257	186	264	410	NA	208	208	426	239	249	142	421	246	245	276	267	441	335
Gd_00322-ba	237	Mecklenburg Western Pomerania	Germany	bat	Pd-1	Mmyo	2	no	no	yes	no	216	186	264	386	366	208	233	396	239	261	142	446	264	245	271	267	461	347
Gd_00322-bb	237	Mecklenburg Western Pomerania	Germany	bat	Pd-1	Mmyo	2	no	no	no	no	262	207	264	356	212	214	224	411	239	249	142	452	264	245	276	267	441	342
Gd_00322-bc	237	Mecklenburg Western Pomerania	Germany	bat	Pd-1	Mmyo	1	no	no	no	no	252	196	264	404	372	208	224	411	242	255	142	446	264	245	276	267	431	342
Gd_00323-aa	237	Mecklenburg Western Pomerania	Germany	bat	Pd-1	Mmyo	1	no	no	yes	no	257	196	264	422	372	208	224	411	239	255	142	446	264	245	276	267	431	342
Gd_00323-ab	237	Mecklenburg Western Pomerania	Germany	bat	Pd-1	Mmyo	2	no	no	yes	no	201	186	264	410	366	208	224	411	239	261	142	409	264	245	276	267	431	347
Gd_00323-ac	237	Mecklenburg Western Pomerania	Germany	bat	Pd-1	Mmyo	1	no	no	no	no	257	196	264	422	372	208	224	411	239	255	142	446	264	245	276	267	431	342
Gd_00323-ba	237	Mecklenburg Western Pomerania	Germany	bat	Pd-1	Mmyo	1	no	no	yes	no	252	180	264	410	372	208	224	411	242	255	142	446	264	245	276	267	431	342
Gd_00323-bd	237	Mecklenburg Western Pomerania	Germany	bat	Pd-1	Mmyo	1	no	no	no	no	252	180	264	410	372	208	224	411	242	255	142	446	264	245	276	267	431	342
Gd_00324-aa	237	Mecklenburg Western Pomerania	Germany	bat	Pd-1	Mmyo	2	no	no	yes	no	201	186	264	410	NA	208	224	411	239	261	142	409	264	245	276	267	431	347
Gd_00324-ab	237	Mecklenburg Western Pomerania	Germany	bat	Pd-1	Mmyo	2	no	no	yes	no	211	186	264	398	NA	208	233	396	239	261	142	446	264	245	271	267	461	347
Gd_00324-ac	237	Mecklenburg Western Pomerania	Germany	bat	Pd-1	Mmyo	2	no	no	no	no	201	186	264	410	366	208	224	411	239	261	142	409	264	245	276	267	431	347
Gd_00325-aa	237	Mecklenburg Western Pomerania	Germany	bat	Pd-1	Mmyo	2	no	no	no	no	201	186	264	410	366	208	224	411	239	261	142	409	264	245	276	267	431	347
Gd_00325-ab	237	Mecklenburg Western Pomerania	Germany	bat	Pd-1	Mmyo	2	no	no	no	no	201	186	264	410	366	208	224	411	239	261	142	409	264	245	276	267	431	347
Gd_00326-ac	237	Mecklenburg Western Pomerania	Germany	bat	Pd-1	Mmyo	1	no	no	no	no	252	196	264	404	372	208	224	411	242	255	142	446	264	245	276	267	431	342
Gd_00326-bc	237	Mecklenburg Western Pomerania	Germany	bat	Pd-1	Mmyo	1	no	no	no	no	252	196	264	404	372	208	224	411	242	255	142	446	264	245	276	267	431	342
Gd_00326-bd	237	Mecklenburg Western Pomerania	Germany	bat	Pd-1	Mmyo	1	no	no	no	no	252	196	264	404	NA	208	224	411	242	255	142	446	264	245	276	267	431	342
Gd_00326-ca	237	Mecklenburg Western Pomerania	Germany	bat	Pd-1	Mmyo	2	no	no	no	no	221	196	264	362	NA	208	224	411	239	255	148	421	264	245	271	267	441	342
Gd_00327-ba	237	Mecklenburg Western Pomerania	Germany	bat	Pd-1	Mmyo	2	no	no	no	no	211	186	264	398	366	208	233	396	239	261	142	446	264	245	271	267	461	347
Gd_00327-bb	237	Mecklenburg Western Pomerania	Germany	bat	Pd-1	Mmyo	1	no	no	no	no	211	186	264	398	372	208	224	396	239	249	142	440	235	245	271	267	431	342
Gd_00327-bc	237	Mecklenburg Western Pomerania	Germany	bat	Pd-1	Mmyo	2	no	no	no	no	201	186	264	410	366	208	224	411	239	261	142	409	264	245	276	267	431	347
Gd_00328-ca	237	Mecklenburg Western Pomerania	Germany	bat	Pd-1	Mmyo	1	no	no	yes	no	252	196	264	416	372	208	224	411	242	255	142	446	264	245	276	267	431	342
Gd_00328-da	237	Mecklenburg Western Pomerania	Germany	bat	Pd-1	Mmyo	2	no	no	no	no	211	186	264	398	366	208	233	396	239	261	142	446	264	245	271	267	461	347
Gd_00329-bb	237	Mecklenburg Western Pomerania	Germany	bat	Pd-1	Mmyo	2	no	no	yes	no	272	207	264	356	212	214	224	411	239	249	142	452	264	245	276	267	441	342
Gd_00329-bc	237	Mecklenburg Western Pomerania	Germany	bat	Pd-1	Mmyo	2	no	no	no	no	226	186	264	404	360	208	224	411	239	249	142	446	264	245	271	267	431	342
Gd_00330-ba	237	Mecklenburg Western Pomerania	Germany	bat	Pd-1	Mmyo	2	no	no	no	no	221	196	264	362	372	208	224	411	239	255	148	421	264	245	271	267	441	342
Gd_00330-bb	237	Mecklenburg Western Pomerania	Germany	bat	Pd-1	Mmyo	2	no	no	no	no	211	186	264	398	366	208	233	396	239	261	142	446	264	245	271	267	461	347
Gd_00330-bc	237	Mecklenburg Western Pomerania	Germany	bat	Pd-1	Mmyo	2	no	no	no	no	211	186	264	398	366	208	233	396	239	261	142	446	264	245	271	267	461	347
Gd_00331-aa	237	Mecklenburg Western Pomerania	Germany	bat	Pd-1	Mmyo	1	no	no	no	no	262	186	264	398	372	214	224	411	239	249	142	421	264	245	276	292	441	335
Gd_00331-ba	237	Mecklenburg Western Pomerania	Germany	bat	Pd-1	Mmyo	1	no	no	no	no	262	186	264	398	372	214	224	411	239	249	142	421	264	245	276	292	441	335
Gd_00331-bb	237	Mecklenburg Western Pomerania	Germany	bat	Pd-1	Mmyo	1	no	no	yes	no	221	192	264	398	366	208	224	411	239	249	142	458	271	245	271	267	431	342
Gd_00332-aa	237	Mecklenburg Western Pomerania	Germany	bat	Pd-1	Mmyo	2	no	no	yes	no	226	196	264	368	NA	208	224	411	239	255	148	421	264	245	271	267	441	342
Gd_00332-ab	237	Mecklenburg Western Pomerania	Germany	bat	Pd-1	Mmyo	2	no	no	no	no	262	207	264	356	212	214	224	411	239	249	142	452	264	245	276	267	441	342
Gd_00332-ac	237	Mecklenburg Western Pomerania	Germany	bat	Pd-1	Mmyo	2	no	no	no	no	226	196	264	368	372	208	224	411	239	255	148	421	264	245	271	267	441	342
Gd_00333-ab	237	Mecklenburg Western Pomerania	Germany	bat	Pd-1	Mmyo	2	no	no	yes	no	201	192	264	410	366	208	224	411	239	261	142	409	264	245	276	267	431	347
Gd_00333-ac	237	Mecklenburg Western Pomerania	Germany	bat	Pd-1	Mmyo	2	no	no	yes	no	201	186	264	404	366	208	224	411	239	261	142	409	264	245	276	267	431	347
Gd_00333-ba	237	Mecklenburg Western Pomerania	Germany	bat	Pd-1	Mmyo	2	no	no	no	no	201	192	264	410	366	208	224	411	239	261	142	409	264	245	276	267	431	347
Gd_00334-aa	237	Mecklenburg Western Pomerania	Germany	bat	Pd-1	Mmyo	2	no	no	no	no	272	207	264	356	212	214	224	411	239	249	142	452	264	245	276	267	441	342
Gd_00334-ab	237	Mecklenburg Western Pomerania	Germany	bat	Pd-1	Mmyo	2	no	no	no	no	272	207	264	356	212	214	224	411	239	249	142	452	264	245	276	267	441	342
Gd_00334-ba	237	Mecklenburg Western Pomerania	Germany	bat	Pd-1	Mmyo	2	no	no	no	no	257	180	264	398	366	208	224	426	242	249	142	421	271	245	271	267	441	335
Gd_00335-aa	237	Mecklenburg Western Pomerania	Germany	bat	Pd-1	Mmyo	1	no	no	yes	no	257	196	264	410	372	208	224	411	239	255	142	458	264	245	276	267	431	335
Gd_00335-ab	237	Mecklenburg Western Pomerania	Germany	bat	Pd-1	Mmyo	2	no	no	no	no	211	186	264	386	366	208	233	396	239	261	142	446	264	245	271	267	461	347
Gd_00335-ac	237	Mecklenburg Western Pomerania	Germany	bat	Pd-1	Mmyo	2	no	no	no	no	211	186	264	386	366	208	233	396	239	261	142	446	264	245	271	267	461	347
Gd_00336-ba	237	Mecklenburg Western Pomerania	Germany	bat	Pd-1	Mmyo	1	no	no	yes	no	216	192	264	398	366	208	224	411	239	249	142	464	271	245	271	267	431	342
Gd_00336-bb	237	Mecklenburg Western Pomerania	Germany	bat	Pd-1	Mmyo	1	no	no	no	no	252	196	264	410	372	208	224	411	242	255	142	446	264	245	276	267	431	342
Gd_00336-bc	237	Mecklenburg Western Pomerania	Germany	bat	Pd-1	Mmyo	2	no	no	no	no	201	192	264	410	366	208	224	411	239	261	142	409	264	245	276	267	431	347
Gd_00337-aa	237	Mecklenburg Western Pomerania	Germany	bat	Pd-1	Mmyo	1	no	no	yes	no	252	196	264	404	378	208	224	411	242	255	142	446	264	245	276	267	431	342
Gd_00337-ab	237	Mecklenburg Western Pomerania	Germany	bat	Pd-1	Mmyo	1	no	no	no	no	252	196	264	404	NA	208	224	411	242	255	142	446	264	245	276	267	431	342
Gd_00337-ac	237	Mecklenburg Western Pomerania	Germany	bat	Pd-1	Mmyo	2	no	no	no	no	226	186	264	404	360	208	224	411	239	249	142	446	264	245	271	267	431	342
Gd_00337-ba	237	Mecklenburg Western Pomerania	Germany	bat	Pd-1	Mmyo	1	no	no	no	no	221	192	264	398	366	208	224	411	239	249	142	464	271	245	271	267	431	342
Gd_00337-bc	237	Mecklenburg Western Pomerania	Germany	bat	Pd-1	Mmyo	1	no	no	no	no	252	196	264	404	378	208	224	411	242	255	142	446	264	245	276	267	431	342
Gd_00338-ba	237	Mecklenburg Western Pomerania	Germany	bat	Pd-1	Mmyo	1	no	no	yes	no	262	186	264	398	372	214	228	411	239	249	142	421	264	245	276	292	441	335
Gd_00338-bb	237	Mecklenburg Western Pomerania	Germany	bat	Pd-1	Mmyo	1	no	no	no	no	262	186	264	398	372	214	228	411	239	249	142	421	264	245	276	292	441	335
Gd_00338-bc	237	Mecklenburg Western Pomerania	Germany	bat	Pd-1	Mmyo	1	no	no	no	no	262	186	264	398	372	214	228	411	239	249	142	421	264	245	276	292	441	335
Gd_00339-ab	237	Mecklenburg Western Pomerania	Germany	bat	Pd-1	Mmyo	1	no	no	no	no	257	196	264	410	372	208	224	411	242	255	142	446	264	245	276	267	431	347
Gd_00339-ac	237	Mecklenburg Western Pomerania	Germany	bat	Pd-1	Mmyo	2	no	no	yes	no	211	186	264	398	372	208	224	411	239	261	142	421	264	245	271	267	461	347
Gd_00339-ad	237	Mecklenburg Western Pomerania	Germany	bat	Pd-1	Mmyo	2	no	no	no	no	211	186	264	386	366	208	233	396	239	261	142	446	264	245	271	267	461	347
Gd_00340-ba	237	Mecklenburg Western Pomerania	Germany	bat	Pd-1	Mmyo	2	no	no	yes	no	267	207	264	356	212	214	224	426	239	249	142	452	264	245	276	267	441	342
Gd_00340-bb	237	Mecklenburg Western Pomerania	Germany	bat	Pd-1	Mmyo	2	no	no	no	no	226	196	264	368	NA	208	224	411	239	255	148	421	264	245	271	267	441	342
Gd_00340-bc	237	Mecklenburg Western Pomerania	Germany	bat	Pd-1	Mmyo	2	no	no	no	no	267	207	264	356	212	214	224	426	239	249	142	452	264	245	276	267	441	342
Gd_00341-ab	237	Mecklenburg Western Pomerania	Germany	bat	Pd-1	Mmyo	2	no	no	yes	no	267	214	264	356	212	214	224	411	239	249	142	452	264	245	276	267	441	342
Gd_00341-ba	237	Mecklenburg Western Pomerania	Germany	bat	Pd-1	Mmyo	2	no	no	no	no	267	207	264	356	212	214	224	411	239	249	142	452	264	245	276	267	441	342
Gd_00341-bb	237	Mecklenburg Western Pomerania	Germany	bat	Pd-1	Mmyo	2	no	no	no	no	211	186	264	386	366	208	233	396	239	261	142	446	264	245	271	267	461	347
Gd_00342-aa	237	Mecklenburg Western Pomerania	Germany	bat	Pd-1	Mmyo	2	no	no	no	no	211	186	264	398	366	208	233	396	239	261	142	446	264	245	271	267	461	347
Gd_00342-ba	237	Mecklenburg Western Pomerania	Germany	bat	Pd-1	Mmyo	1	no	no	yes	no	196	180	264	404	366	208	224	411	239	255	148	476	264	245	271	267	431	347
Gd_00342-bb	237	Mecklenburg Western Pomerania	Germany	bat	Pd-1	Mmyo	2	no	no	yes	no	211	186	264	398	NA	208	233	396	239	261	142	452	264	245	271	267	461	347
Gd_00343-aa	237	Mecklenburg Western Pomerania	Germany	bat	Pd-1	Mmyo	1	no	no	no	no	252	196	264	410	NA	208	224	411	242	255	142	446	264	245	276	267	431	342
Gd_00343-ab	237	Mecklenburg Western Pomerania	Germany	bat	Pd-1	Mmyo	2	no	no	no	no	211	186	264	398	NA	208	233	396	239	261	142	446	264	245	271	267	461	347
Gd_00343-ba	237	Mecklenburg Western Pomerania	Germany	bat	Pd-1	Mmyo	1	no	no	no	no	252	196	264	410	NA	208	224	411	242	255	142	446	264	245	276	267	431	342
Gd_00344-aa	237	Mecklenburg Western Pomerania	Germany	bat	Pd-1	Mmyo	2	no	no	yes	no	221	186	264	398	360	208	224	411	239	261	142	446	264	245	276	267	431	342
Gd_00344-ac	237	Mecklenburg Western Pomerania	Germany	bat	Pd-1	Mmyo	2	no	no	no	no	221	186	264	398	360	208	224	411	239	261	142	446	264	245	276	267	431	342
Gd_00344-ba	237	Mecklenburg Western Pomerania	Germany	bat	Pd-1	Mmyo	2	no	no	no	no	211	186	264	398	366	208	233	396	239	261	142	446	264	245	271	267	461	347
Gd_00345-aa	237	Mecklenburg Western Pomerania	Germany	bat	Pd-1	Mmyo	2	no	no	no	no	267	207	264	356	212	214	224	411	239	249	142	452	264	245	276	267	441	342
Gd_00345-ab	237	Mecklenburg Western Pomerania	Germany	bat	Pd-1	Mmyo	1	no	no	no	no	211	186	264	398	372	208	224	396	239	249	142	440	235	245	271	267	431	342
Gd_00345-ac	237	Mecklenburg Western Pomerania	Germany	bat	Pd-1	Mmyo	2	no	no	no	no	267	214	264	356	212	214	224	411	239	249	142	452	264	245	276	267	441	342
Gd_00346-ba	237	Mecklenburg Western Pomerania	Germany	bat	Pd-1	Mmyo	1	no	no	no	no	252	196	264	404	NA	208	224	411	242	255	142	446	264	245	276	267	431	342
Gd_00346-bb	237	Mecklenburg Western Pomerania	Germany	bat	Pd-1	Mmyo	1	no	no	no	no	252	196	264	404	372	208	224	411	242	255	142	446	264	245	276	267	431	342
Gd_00346-bc	237	Mecklenburg Western Pomerania	Germany	bat	Pd-1	Mmyo	2	no	no	no	no	201	192	264	410	366	208	224	411	239	261	142	409	264	245	276	267	431	347
Gd_00347-aa	237	Mecklenburg Western Pomerania	Germany	bat	Pd-1	Mmyo	2	no	no	no	no	211	186	264	398	366	208	233	396	239	261	142	446	264	245	271	267	461	347
Gd_00347-ab	237	Mecklenburg Western Pomerania	Germany	bat	Pd-1	Mmyo	2	no	no	no	no	211	186	264	398	366	208	233	396	239	261	142	446	264	245	271	267	461	347
Gd_00347-ac	237	Mecklenburg Western Pomerania	Germany	bat	Pd-1	Mmyo	2	no	no	no	no	211	186	264	398	366	208	233	396	239	261	142	446	264	245	271	267	461	347
Gd_00348-bb	237	Mecklenburg Western Pomerania	Germany	bat	Pd-1	Mmyo	2	no	no	no	no	211	186	264	398	366	208	233	396	239	261	142	452	264	245	271	267	461	347
Gd_00348-bc	237	Mecklenburg Western Pomerania	Germany	bat	Pd-1	Mmyo	2	no	no	no	no	211	186	264	386	366	208	233	396	239	261	142	446	264	245	271	267	461	347
Gd_00348-ca	237	Mecklenburg Western Pomerania	Germany	bat	Pd-1	Mmyo	2	no	no	no	no	211	186	264	386	366	208	233	396	239	261	142	446	264	245	271	267	461	347
Gd_00348-cb	237	Mecklenburg Western Pomerania	Germany	bat	Pd-1	Mmyo	1	no	no	yes	no	221	186	264	410	212	208	224	411	239	249	142	446	264	245	276	267	431	342
Gd_00349-ba	237	Mecklenburg Western Pomerania	Germany	bat	Pd-1	Mmyo	2	no	no	no	no	211	186	264	398	366	208	233	396	239	261	142	446	264	245	271	267	461	347
Gd_00349-bd	237	Mecklenburg Western Pomerania	Germany	bat	Pd-1	Mmyo	2	no	no	no	no	267	207	264	356	212	214	224	411	239	249	142	452	264	245	276	267	441	342
Gd_00350-ba	237	Mecklenburg Western Pomerania	Germany	bat	Pd-1	Mmyo	1	no	no	no	no	216	192	264	398	366	208	224	411	239	249	142	464	271	245	271	267	431	342
Gd_00350-bb	237	Mecklenburg Western Pomerania	Germany	bat	Pd-1	Mmyo	1	no	no	yes	no	216	192	264	398	NA	208	224	411	242	249	142	464	264	245	271	267	431	342
Gd_00350-bc	237	Mecklenburg Western Pomerania	Germany	bat	Pd-1	Mmyo	2	no	no	yes	no	221	196	264	368	372	208	224	411	239	255	148	421	264	245	271	267	441	342
Gd_00351-ba	237	Mecklenburg Western Pomerania	Germany	bat	Pd-1	Mmyo	2	no	no	no	no	267	207	264	356	212	214	224	411	239	249	142	452	264	245	276	267	441	342
Gd_00351-bb	237	Mecklenburg Western Pomerania	Germany	bat	Pd-1	Mmyo	1	no	no	no	no	221	186	264	410	372	208	224	411	239	249	142	446	264	245	276	267	431	342
Gd_00351-ca	237	Mecklenburg Western Pomerania	Germany	bat	Pd-1	Mmyo	2	no	no	no	no	211	186	264	386	366	208	233	396	239	261	142	446	264	245	271	267	461	347
Gd_00351-cb	237	Mecklenburg Western Pomerania	Germany	bat	Pd-1	Mmyo	1	no	no	yes	no	257	196	264	410	372	208	224	411	242	255	142	446	264	245	276	267	431	342
Gd_00352-ba	237	Mecklenburg Western Pomerania	Germany	bat	Pd-1	Mmyo	1	no	no	no	no	211	180	264	392	372	208	233	426	239	249	142	390	264	245	271	267	431	342
Gd_00352-bb	237	Mecklenburg Western Pomerania	Germany	bat	Pd-1	Mmyo	1	no	no	no	no	252	196	264	404	NA	208	224	411	242	255	142	446	264	245	276	267	431	342
Gd_00352-bc	237	Mecklenburg Western Pomerania	Germany	bat	Pd-1	Mmyo	2	no	no	no	no	267	207	264	356	212	214	224	411	239	249	142	452	264	245	276	267	441	342
Gd_00353-aa	237	Mecklenburg Western Pomerania	Germany	bat	Pd-1	Mmyo	1	no	no	no	no	252	196	264	404	NA	208	224	411	242	255	142	446	264	245	276	267	431	342
Gd_00353-ab	237	Mecklenburg Western Pomerania	Germany	bat	Pd-1	Mmyo	1	no	no	no	no	252	196	264	404	NA	208	224	411	242	255	142	446	264	245	276	267	431	342
Gd_00354-ab	237	Mecklenburg Western Pomerania	Germany	bat	Pd-1	Mmyo	2	no	no	no	no	267	207	264	356	212	214	224	411	239	249	142	452	264	245	276	267	441	342
Gd_00354-ac	237	Mecklenburg Western Pomerania	Germany	bat	Pd-1	Mmyo	1	no	no	no	no	216	186	264	392	378	208	224	396	239	249	142	452	264	245	271	267	431	342
Gd_00354-ba	237	Mecklenburg Western Pomerania	Germany	bat	Pd-1	Mmyo	1	no	no	no	no	216	186	264	392	378	208	224	396	239	249	142	452	264	245	271	267	431	342
Gd_00354-bb	237	Mecklenburg Western Pomerania	Germany	bat	Pd-1	Mmyo	2	no	no	no	no	267	207	264	356	212	214	224	411	239	249	142	452	264	245	276	267	441	342
Gd_00355-ba	237	Mecklenburg Western Pomerania	Germany	bat	Pd-1	Mmyo	1	no	no	no	no	221	186	264	410	372	208	224	411	239	249	142	446	264	245	276	267	431	342
Gd_00355-bb	237	Mecklenburg Western Pomerania	Germany	bat	Pd-1	Mmyo	1	no	no	no	no	216	186	264	392	378	208	224	396	239	249	142	452	264	245	271	267	431	342
Gd_00355-bc	237	Mecklenburg Western Pomerania	Germany	bat	Pd-1	Mmyo	2	no	no	no	no	211	186	264	386	NA	208	233	396	239	261	142	446	264	245	271	267	461	347
Gd_00356-aa	237	Mecklenburg Western Pomerania	Germany	bat	Pd-1	Mmyo	2	no	no	yes	no	201	186	264	404	NA	208	224	411	239	261	142	409	264	245	276	267	431	347
Gd_00356-ab	237	Mecklenburg Western Pomerania	Germany	bat	Pd-1	Mmyo	1	no	no	no	no	252	196	264	410	372	208	224	411	242	255	142	446	264	245	276	267	431	342
Gd_00356-ac	237	Mecklenburg Western Pomerania	Germany	bat	Pd-1	Mmyo	2	no	no	no	no	211	186	264	398	366	208	233	396	239	261	142	446	264	245	271	267	461	347
Gd_00357-ba	237	Mecklenburg Western Pomerania	Germany	bat	Pd-1	Mmyo	1	no	no	yes	no	221	186	264	416	372	208	224	411	239	249	142	446	264	245	276	267	431	342
Gd_00357-bb	237	Mecklenburg Western Pomerania	Germany	bat	Pd-1	Mmyo	1	no	no	no	no	216	186	264	410	372	208	224	411	239	249	142	446	264	245	276	267	431	342
Gd_00357-bc	237	Mecklenburg Western Pomerania	Germany	bat	Pd-1	Mmyo	2	no	no	no	no	211	186	264	386	366	208	233	396	239	261	142	446	264	245	271	267	461	347
Gd_00358-ba	237	Mecklenburg Western Pomerania	Germany	bat	Pd-1	Mmyo	1	no	no	no	no	211	180	264	392	372	208	233	426	239	249	142	390	264	245	271	267	431	342
Gd_00358-bba	237	Mecklenburg Western Pomerania	Germany	bat	Pd-1	Mmyo	2	no	no	no	no	211	186	264	386	366	208	233	396	239	261	142	446	264	245	271	267	461	347
Gd_00358-bc	237	Mecklenburg Western Pomerania	Germany	bat	Pd-1	Mmyo	2	no	no	no	no	221	186	264	398	360	208	224	411	239	261	142	446	264	245	276	267	431	342
Gd_00359-aa	237	Mecklenburg Western Pomerania	Germany	bat	Pd-1	Mmyo	1	no	no	no	no	252	196	264	404	372	208	224	411	242	255	142	446	264	245	276	267	431	342
Gd_00359-ab	237	Mecklenburg Western Pomerania	Germany	bat	Pd-1	Mmyo	1	no	no	no	no	252	196	264	404	NA	208	224	411	242	255	142	446	264	245	276	267	431	342
Gd_00359-ac	237	Mecklenburg Western Pomerania	Germany	bat	Pd-1	Mmyo	1	no	no	no	no	252	196	264	404	378	208	224	411	242	255	142	446	264	245	276	267	431	342
Gd_00359-aea	237	Mecklenburg Western Pomerania	Germany	bat	Pd-1	Mmyo	2	no	no	no	no	211	186	264	398	366	208	233	396	239	261	142	446	264	245	271	267	461	347
Gd_00360-aa	237	Mecklenburg Western Pomerania	Germany	bat	Pd-1	Mmyo	1	no	no	no	no	252	196	264	404	378	208	224	411	242	255	142	446	264	245	276	267	431	342
Gd_00360-ab	237	Mecklenburg Western Pomerania	Germany	bat	Pd-1	Mmyo	1	no	no	no	no	252	196	264	404	372	208	224	411	242	255	142	446	264	245	276	267	431	342
Gd_00360-ac	237	Mecklenburg Western Pomerania	Germany	bat	Pd-1	Mmyo	2	no	no	no	no	216	186	264	398	366	208	233	396	239	261	142	446	264	245	271	267	461	347
Gd_00361-aa	237	Mecklenburg Western Pomerania	Germany	bat	Pd-1	Mmyo	1	no	no	yes	no	257	196	264	404	378	208	224	411	242	255	142	446	264	245	276	267	431	342
Gd_00361-ab	237	Mecklenburg Western Pomerania	Germany	bat	Pd-1	Mmyo	2	no	no	no	no	201	186	264	410	366	208	224	411	239	261	142	409	264	245	276	267	431	347
Gd_00361-ac	237	Mecklenburg Western Pomerania	Germany	bat	Pd-1	Mmyo	1	no	no	no	no	252	196	264	404	NA	208	224	411	242	255	142	446	264	245	276	267	431	342
Gd_00362-ba	237	Mecklenburg Western Pomerania	Germany	bat	Pd-1	Mmyo	2	no	no	no	no	211	186	264	398	NA	208	233	396	239	261	142	446	264	245	271	267	461	347
Gd_00362-bb	237	Mecklenburg Western Pomerania	Germany	bat	Pd-1	Mmyo	1	no	no	no	no	211	180	264	392	372	208	233	426	239	249	142	390	264	245	271	267	431	342
Gd_00362-bc	237	Mecklenburg Western Pomerania	Germany	bat	Pd-1	Mmyo	2	no	no	no	no	211	186	264	398	366	208	233	396	239	261	142	446	264	245	271	267	461	347
Gd_00363-aa	237	Mecklenburg Western Pomerania	Germany	bat	Pd-1	Mmyo	1	no	no	no	no	257	196	264	410	372	208	224	411	242	255	142	446	264	245	276	267	431	347
Gd_00363-ab	237	Mecklenburg Western Pomerania	Germany	bat	Pd-1	Mmyo	1	no	no	no	no	211	180	264	392	372	208	233	426	239	249	142	390	264	245	271	267	431	342
Gd_00363-ac	237	Mecklenburg Western Pomerania	Germany	bat	Pd-1	Mmyo	1	no	no	no	no	257	196	264	410	372	208	224	411	242	255	142	446	264	245	276	267	431	347
Gd_00364-ab	237	Mecklenburg Western Pomerania	Germany	bat	Pd-1	Mmyo	1	no	no	no	no	221	186	264	410	372	208	224	411	239	249	142	446	264	245	276	267	431	342
Gd_00364-ac	237	Mecklenburg Western Pomerania	Germany	bat	Pd-1	Mmyo	2	no	no	no	no	267	207	264	356	212	214	224	411	239	249	142	452	264	245	276	267	441	342
Gd_00364-ba	237	Mecklenburg Western Pomerania	Germany	bat	Pd-1	Mmyo	2	no	no	no	no	211	186	264	398	NA	208	233	396	239	261	142	446	264	245	271	267	461	347
Gd_00365-aa	237	Mecklenburg Western Pomerania	Germany	bat	Pd-1	Mmyo	1	no	no	no	no	211	180	264	392	372	208	233	426	239	249	142	390	264	245	271	267	431	342
Gd_00365-ab	237	Mecklenburg Western Pomerania	Germany	bat	Pd-1	Mmyo	2	no	no	no	no	201	186	264	410	366	208	224	411	239	261	142	409	264	245	276	267	431	347
Gd_00365-ac	237	Mecklenburg Western Pomerania	Germany	bat	Pd-1	Mmyo	2	no	no	no	no	226	186	264	404	360	208	224	411	239	249	142	446	264	245	271	267	431	342
Gd_00366-aa	237	Mecklenburg Western Pomerania	Germany	bat	Pd-1	Mmyo	1	no	no	no	no	221	186	264	410	372	208	224	411	239	249	142	446	264	245	276	267	431	342
Gd_00366-ab	237	Mecklenburg Western Pomerania	Germany	bat	Pd-1	Mmyo	1	no	no	no	no	221	186	264	410	372	208	224	411	239	249	142	446	264	245	276	267	431	342
Gd_00366-ac	237	Mecklenburg Western Pomerania	Germany	bat	Pd-1	Mmyo	1	no	no	no	no	221	186	264	410	NA	208	224	411	239	249	142	446	264	245	276	267	431	342
Gd_00367-aa	237	Mecklenburg Western Pomerania	Germany	bat	Pd-1	Mmyo	1	no	no	no	no	221	186	264	410	NA	208	224	411	239	249	142	446	264	245	276	267	431	342
Gd_00367-ab	237	Mecklenburg Western Pomerania	Germany	bat	Pd-1	Mmyo	1	no	no	no	no	221	186	264	410	NA	208	224	411	239	249	142	446	264	245	276	267	431	342
Gd_00367-ac	237	Mecklenburg Western Pomerania	Germany	bat	Pd-1	Mmyo	1	no	no	no	no	221	186	264	410	372	208	224	411	239	249	142	446	264	245	276	267	431	342
Gd_00370-aa	237	Mecklenburg Western Pomerania	Germany	bat	Pd-1	Mmyo	1	no	no	no	no	221	186	264	410	372	208	224	411	239	249	142	446	264	245	276	267	431	342
Gd_00370-ab	237	Mecklenburg Western Pomerania	Germany	bat	Pd-1	Mmyo	2	no	no	no	no	211	186	264	386	NA	208	233	396	239	261	142	446	264	245	271	267	461	347
Gd_00370-ac	237	Mecklenburg Western Pomerania	Germany	bat	Pd-1	Mmyo	2	no	no	yes	no	211	186	264	386	366	208	239	396	239	261	142	446	264	245	271	267	461	347
Gd_00371-ade	596	Lower Austria	Austria	bat	Pd-1	Mmys	2	no	yes	yes	no	277	416	356	408	218	208	459	396	239	249	154	403	305	245	265	292	431	272
Gd_00371-bdc	596	Lower Austria	Austria	bat	Pd-1	Mmys	2	no	yes	no	no	277	416	356	408	218	208	459	396	239	249	154	403	305	245	265	292	431	272
Gd_00371-bdd	596	Lower Austria	Austria	bat	Pd-1	Mmys	2	no	yes	no	no	277	416	356	408	218	208	459	396	239	249	154	403	305	245	265	292	431	272
Gd_00372-aa	237	Mecklenburg Western Pomerania	Germany	bat	Pd-1	Mmyo	2	no	no	no	no	211	186	264	386	366	208	233	396	239	261	142	446	264	245	271	267	461	347
Gd_00372-ac	237	Mecklenburg Western Pomerania	Germany	bat	Pd-1	Mmyo	2	no	no	no	no	221	196	264	362	372	208	224	411	239	255	148	421	264	245	271	267	441	342
Gd_00372-ad	237	Mecklenburg Western Pomerania	Germany	bat	Pd-1	Mmyo	2	no	no	no	no	211	186	264	398	366	208	233	396	239	261	142	446	264	245	271	267	461	347
Gd_00372-ae	237	Mecklenburg Western Pomerania	Germany	bat	Pd-1	Mmyo	2	no	no	no	no	221	196	264	362	372	208	224	411	239	255	148	421	264	245	271	267	441	342
Gd_00373-ad	237	Mecklenburg Western Pomerania	Germany	bat	Pd-1	Mmyo	1	no	no	yes	no	262	186	264	398	NA	214	224	411	239	249	142	421	264	245	276	292	441	335
Gd_00374-ba	237	Mecklenburg Western Pomerania	Germany	bat	Pd-1	Mmyo	1	no	no	yes	no	262	186	264	398	NA	214	224	411	233	249	142	421	264	245	276	292	441	335
Gd_00374-bb	237	Mecklenburg Western Pomerania	Germany	bat	Pd-1	Mmyo	2	no	no	no	no	267	207	264	356	212	214	224	411	239	249	142	452	264	245	276	267	441	342
Gd_00374-bc	237	Mecklenburg Western Pomerania	Germany	bat	Pd-1	Mmyo	2	no	no	no	no	211	186	264	386	366	208	233	396	239	261	142	446	264	245	271	267	461	347
Gd_00375-ca	237	Mecklenburg Western Pomerania	Germany	bat	Pd-1	Mmyo	2	no	no	no	no	262	207	264	356	212	214	224	411	239	249	142	452	264	245	276	267	441	342
Gd_00375-cb	237	Mecklenburg Western Pomerania	Germany	bat	Pd-1	Mmyo	2	no	no	no	no	211	186	264	398	366	208	239	396	239	261	142	446	264	245	271	267	461	347
Gd_00375-cc	237	Mecklenburg Western Pomerania	Germany	bat	Pd-1	Mmyo	1	no	no	no	no	221	186	264	410	372	208	224	411	239	249	142	446	264	245	276	267	431	342
Gd_00376-ca	237	Mecklenburg Western Pomerania	Germany	bat	Pd-1	Mmyo	2	no	no	no	no	211	186	264	386	366	208	233	396	239	261	142	446	264	245	271	267	461	347
Gd_00377-ca	237	Mecklenburg Western Pomerania	Germany	bat	Pd-1	Mmyo	2	no	no	no	no	257	186	264	410	NA	208	208	426	239	249	142	421	246	245	276	267	441	335
Gd_00377-cb	237	Mecklenburg Western Pomerania	Germany	bat	Pd-1	Mmyo	2	no	no	no	no	257	186	264	410	NA	208	208	426	239	249	142	421	246	245	276	267	441	335
Gd_00377-da	237	Mecklenburg Western Pomerania	Germany	bat	Pd-1	Mmyo	2	no	no	no	no	257	186	264	410	366	208	208	426	239	249	142	421	246	245	276	267	441	335
Gd_00380-ba	237	Mecklenburg Western Pomerania	Germany	bat	Pd-1	Mmyo	2	no	no	no	no	211	186	264	398	366	208	233	396	239	261	142	446	264	245	271	267	461	347
Gd_00380-bb	237	Mecklenburg Western Pomerania	Germany	bat	Pd-1	Mmyo	2	no	no	no	no	211	186	264	398	366	208	233	396	239	261	142	446	264	245	271	267	461	347
Gd_00380-bc	237	Mecklenburg Western Pomerania	Germany	bat	Pd-1	Mmyo	2	no	no	no	no	211	186	264	398	366	208	233	396	239	261	142	446	264	245	271	267	461	347
Gd_00380-cb	237	Mecklenburg Western Pomerania	Germany	bat	Pd-1	Mmyo	2	no	no	no	no	211	186	264	398	NA	208	233	396	239	261	142	446	264	245	271	267	461	347
Gd_00380-cf	237	Mecklenburg Western Pomerania	Germany	bat	Pd-1	Mmyo	2	no	no	no	no	211	186	264	398	NA	208	233	396	239	261	142	446	264	245	271	267	461	347
Gd_00381-aa	237	Mecklenburg Western Pomerania	Germany	bat	Pd-1	Mmyo	2	no	no	no	no	211	186	264	386	366	208	233	396	239	261	142	446	264	245	271	267	461	347
Gd_00381-ab	237	Mecklenburg Western Pomerania	Germany	bat	Pd-1	Mmyo	2	no	no	no	no	257	186	264	410	366	208	208	426	239	249	142	421	246	245	276	267	441	335
Gd_00381-ac	237	Mecklenburg Western Pomerania	Germany	bat	Pd-1	Mmyo	2	no	no	no	no	257	186	264	410	366	208	208	426	239	249	142	421	246	245	276	267	441	335
Gd_00382-aa	237	Mecklenburg Western Pomerania	Germany	bat	Pd-1	Mmyo	2	no	no	no	no	211	186	264	386	366	208	233	396	239	261	142	446	264	245	271	267	461	347
Gd_00382-ab	237	Mecklenburg Western Pomerania	Germany	bat	Pd-1	Mmyo	2	no	no	no	no	257	186	264	410	366	208	208	426	239	249	142	421	246	245	276	267	441	335
Gd_00382-ac	237	Mecklenburg Western Pomerania	Germany	bat	Pd-1	Mmyo	2	no	no	no	no	211	186	264	386	366	208	233	396	239	261	142	446	264	245	271	267	461	347
Gd_00384-aa	237	Mecklenburg Western Pomerania	Germany	bat	Pd-1	Mmyo	1	no	no	no	no	252	196	264	410	NA	208	224	411	242	255	142	446	264	245	276	267	431	342
Gd_00384-ab	237	Mecklenburg Western Pomerania	Germany	bat	Pd-1	Mmyo	1	no	no	no	no	252	196	264	410	372	208	224	411	242	255	142	446	264	245	276	267	431	342
Gd_00384-ac	237	Mecklenburg Western Pomerania	Germany	bat	Pd-1	Mmyo	2	no	no	no	no	267	207	264	356	212	214	224	411	239	249	142	452	264	245	276	267	441	342
Gd_00385-aa	237	Mecklenburg Western Pomerania	Germany	bat	Pd-1	Mmyo	2	no	no	no	no	221	196	264	362	372	208	224	411	239	255	148	421	264	245	271	267	441	342
Gd_00385-ab	237	Mecklenburg Western Pomerania	Germany	bat	Pd-1	Mmyo	1	no	no	no	no	262	186	264	398	372	214	224	411	239	249	142	421	264	245	276	292	441	335
Gd_00385-ac	237	Mecklenburg Western Pomerania	Germany	bat	Pd-1	Mmyo	2	no	no	yes	no	257	196	264	362	NA	208	224	411	239	255	142	421	264	245	271	267	441	342
Gd_00385-bb	237	Mecklenburg Western Pomerania	Germany	bat	Pd-1	Mmyo	2	no	no	no	no	211	186	264	386	366	208	233	396	239	261	142	446	264	245	271	267	461	347
Gd_00386-aa	237	Mecklenburg Western Pomerania	Germany	bat	Pd-1	Mmyo	1	no	no	yes	no	257	196	264	410	NA	208	224	411	239	255	142	458	264	245	276	267	431	335
Gd_00386-ab	237	Mecklenburg Western Pomerania	Germany	bat	Pd-1	Mmyo	1	no	no	no	no	252	196	264	410	372	208	224	411	242	255	142	446	264	245	276	267	431	342
Gd_00386-ac	237	Mecklenburg Western Pomerania	Germany	bat	Pd-1	Mmyo	1	no	no	no	no	252	196	264	410	372	208	224	411	242	255	142	446	264	245	276	267	431	342
Gd_00387-aa	237	Mecklenburg Western Pomerania	Germany	bat	Pd-1	Mmyo	2	no	no	no	no	221	196	264	362	372	208	224	411	239	255	148	421	264	245	271	267	441	342
Gd_00388-ca	237	Mecklenburg Western Pomerania	Germany	bat	Pd-1	Mmyo	1	no	no	no	no	221	192	264	398	366	208	224	411	239	249	142	464	271	245	271	267	431	342
Gd_00388-cb	237	Mecklenburg Western Pomerania	Germany	bat	Pd-1	Mmyo	1	no	no	no	no	221	192	264	398	366	208	224	411	239	249	142	464	271	245	271	267	431	342
Gd_00388-cc	237	Mecklenburg Western Pomerania	Germany	bat	Pd-1	Mmyo	1	no	no	no	no	211	180	264	392	372	208	233	426	239	249	142	390	264	245	271	267	431	342
Gd_00389-aa	237	Mecklenburg Western Pomerania	Germany	bat	Pd-1	Mmyo	2	no	no	no	no	272	207	264	356	212	214	224	411	239	249	142	452	264	245	276	267	441	342
Gd_00389-ab	237	Mecklenburg Western Pomerania	Germany	bat	Pd-1	Mmyo	2	no	no	yes	no	216	180	264	410	NA	208	224	426	239	249	142	403	264	245	271	267	431	342
Gd_00389-ac	237	Mecklenburg Western Pomerania	Germany	bat	Pd-1	Mmyo	2	no	no	yes	no	226	196	264	362	372	208	224	411	239	255	148	421	264	245	271	267	441	342
Gd_00390-aa	237	Mecklenburg Western Pomerania	Germany	bat	Pd-1	Mmyo	1	no	no	no	no	221	192	264	398	366	208	224	411	239	249	142	464	271	245	271	267	431	342
Gd_00390-ab	237	Mecklenburg Western Pomerania	Germany	bat	Pd-1	Mmyo	1	no	no	no	no	221	192	264	398	366	208	224	411	239	249	142	464	271	245	271	267	431	342
Gd_00390-ac	237	Mecklenburg Western Pomerania	Germany	bat	Pd-1	Mmyo	1	no	no	no	no	221	192	264	398	366	208	224	411	239	249	142	464	271	245	271	267	431	342
Gd_00391-bb	237	Mecklenburg Western Pomerania	Germany	bat	Pd-1	Mmyo	2	no	no	no	no	226	186	264	404	360	208	224	411	239	249	142	446	264	245	271	267	431	342
Gd_00391-bc	237	Mecklenburg Western Pomerania	Germany	bat	Pd-1	Mmyo	2	no	no	no	no	226	186	264	404	360	208	224	411	239	249	142	446	264	245	271	267	431	342
Gd_00391-ca	237	Mecklenburg Western Pomerania	Germany	bat	Pd-1	Mmyo	2	no	no	yes	no	226	186	264	404	366	208	224	411	239	249	142	446	264	245	271	267	431	342
Gd_00391-cb	237	Mecklenburg Western Pomerania	Germany	bat	Pd-1	Mmyo	2	no	no	no	no	226	186	264	404	366	208	224	411	239	249	142	446	264	245	271	267	431	342
Gd_00392-bb	237	Mecklenburg Western Pomerania	Germany	bat	Pd-1	Mmyo	1	no	no	no	no	262	186	264	398	NA	214	224	411	239	249	142	421	264	245	276	292	441	335
Gd_00392-bcca	237	Mecklenburg Western Pomerania	Germany	bat	Pd-1	Mmyo	2	no	no	no	no	211	186	264	398	366	208	233	396	239	261	142	446	264	245	271	267	461	347
Gd_00392-bccd	237	Mecklenburg Western Pomerania	Germany	bat	Pd-1	Mmyo	2	no	no	yes	no	211	186	264	398	366	208	228	396	239	261	142	446	264	245	271	267	461	347
Gd_00392-ca	237	Mecklenburg Western Pomerania	Germany	bat	Pd-1	Mmyo	1	no	no	no	no	211	180	264	392	372	208	233	426	239	249	142	390	264	245	271	267	431	342
Gd_00393-aa	237	Mecklenburg Western Pomerania	Germany	bat	Pd-1	Mmyo	1	no	no	no	no	257	196	264	410	372	208	224	411	242	255	142	446	264	245	276	267	431	347
Gd_00393-ab	237	Mecklenburg Western Pomerania	Germany	bat	Pd-1	Mmyo	2	no	no	no	no	201	186	264	410	366	208	224	411	239	261	142	409	264	245	276	267	431	347
Gd_00393-ba	237	Mecklenburg Western Pomerania	Germany	bat	Pd-1	Mmyo	2	no	no	no	no	201	186	264	410	366	208	224	411	239	261	142	409	264	245	276	267	431	347
Gd_00394-ba	237	Mecklenburg Western Pomerania	Germany	bat	Pd-1	Mmyo	2	no	no	no	no	211	186	264	398	366	208	233	396	239	261	142	446	264	245	271	267	461	347
Gd_00394-bc	237	Mecklenburg Western Pomerania	Germany	bat	Pd-1	Mmyo	2	no	no	no	no	211	186	264	398	NA	208	233	396	239	261	142	446	264	245	271	267	461	347
Gd_00395-ba	237	Mecklenburg Western Pomerania	Germany	bat	Pd-1	Mmyo	2	no	no	no	no	211	186	264	398	NA	208	233	396	239	261	142	446	264	245	271	267	461	347
Gd_00395-bb	237	Mecklenburg Western Pomerania	Germany	bat	Pd-1	Mmyo	2	no	no	no	no	211	186	264	398	366	208	233	396	239	261	142	446	264	245	271	267	461	347
Gd_00395-bc	237	Mecklenburg Western Pomerania	Germany	bat	Pd-1	Mmyo	2	no	no	no	no	211	186	264	398	366	208	233	396	239	261	142	446	264	245	271	267	461	347
Gd_00396-ba	237	Mecklenburg Western Pomerania	Germany	bat	Pd-1	Mmyo	2	no	no	no	no	201	186	264	410	366	208	224	411	239	261	142	409	264	245	276	267	431	347
Gd_00396-bb	237	Mecklenburg Western Pomerania	Germany	bat	Pd-1	Mmyo	2	no	no	no	no	201	186	264	410	366	208	224	411	239	261	142	409	264	245	276	267	431	347
Gd_00396-bc	237	Mecklenburg Western Pomerania	Germany	bat	Pd-1	Mmyo	2	no	no	no	no	201	186	264	410	366	208	224	411	239	261	142	409	264	245	276	267	431	347
Gd_00397-aa	237	Mecklenburg Western Pomerania	Germany	bat	Pd-1	Mmyo	1	no	no	no	no	262	186	264	398	372	214	224	411	239	249	142	421	264	245	276	292	441	335
Gd_00397-ab	237	Mecklenburg Western Pomerania	Germany	bat	Pd-1	Mmyo	1	no	no	no	no	262	186	264	398	NA	214	224	411	239	249	142	421	264	245	276	292	441	335
Gd_00397-ac	237	Mecklenburg Western Pomerania	Germany	bat	Pd-1	Mmyo	1	no	no	no	no	262	186	264	398	NA	214	224	411	239	249	142	421	264	245	276	292	441	335
Gd_00398-aa	237	Mecklenburg Western Pomerania	Germany	bat	Pd-1	Mmyo	2	no	no	no	no	226	196	264	362	372	208	224	411	239	255	148	421	264	245	271	267	441	342
Gd_00398-ab	237	Mecklenburg Western Pomerania	Germany	bat	Pd-1	Mmyo	2	no	no	no	no	226	196	264	362	372	208	224	411	239	255	148	421	264	245	271	267	441	342
Gd_00399-aa	237	Mecklenburg Western Pomerania	Germany	bat	Pd-1	Mmyo	2	no	no	no	no	201	186	264	410	366	208	224	411	239	261	142	409	264	245	276	267	431	347
Gd_00399-ab	237	Mecklenburg Western Pomerania	Germany	bat	Pd-1	Mmyo	2	no	no	no	no	201	186	264	410	366	208	224	411	239	261	142	409	264	245	276	267	431	347
Gd_00399-ac	237	Mecklenburg Western Pomerania	Germany	bat	Pd-1	Mmyo	2	no	no	no	no	201	186	264	410	366	208	224	411	239	261	142	409	264	245	276	267	431	347
Gd_00400-ba	237	Mecklenburg Western Pomerania	Germany	bat	Pd-1	Mmyo	1	no	no	no	no	211	180	264	392	372	208	233	426	239	249	142	390	264	245	271	267	431	342
Gd_00400-bb	237	Mecklenburg Western Pomerania	Germany	bat	Pd-1	Mmyo	1	no	no	yes	no	211	180	264	392	NA	208	233	426	239	249	142	390	264	245	271	267	431	342
Gd_00400-bc	237	Mecklenburg Western Pomerania	Germany	bat	Pd-1	Mmyo	1	no	no	no	no	211	180	264	392	NA	208	233	426	239	249	142	390	264	245	271	267	431	342
Gd_00401-aa	237	Mecklenburg Western Pomerania	Germany	bat	Pd-1	Mmyo	1	no	no	no	no	201	180	264	398	366	208	224	411	239	261	142	421	271	245	271	267	431	347
Gd_00401-ab	237	Mecklenburg Western Pomerania	Germany	bat	Pd-1	Mmyo	2	no	no	no	no	262	207	264	356	212	214	224	411	239	249	142	452	264	245	276	267	441	342
Gd_00401-ac	237	Mecklenburg Western Pomerania	Germany	bat	Pd-1	Mmyo	1	no	no	no	no	201	180	264	398	366	208	224	411	239	261	142	421	271	245	271	267	431	347
Gd_00402-ba	237	Mecklenburg Western Pomerania	Germany	bat	Pd-1	Mmyo	1	no	no	no	no	262	186	264	398	372	214	224	411	239	249	142	421	264	245	276	292	441	335
Gd_00402-bb	237	Mecklenburg Western Pomerania	Germany	bat	Pd-1	Mmyo	1	no	no	no	no	262	186	264	398	372	214	224	411	239	249	142	421	264	245	276	292	441	335
Gd_00402-bc	237	Mecklenburg Western Pomerania	Germany	bat	Pd-1	Mmyo	1	no	no	no	no	262	186	264	398	372	214	224	411	239	249	142	421	264	245	276	292	441	335
Gd_00403-aaba	237	Mecklenburg Western Pomerania	Germany	bat	Pd-1	Mmyo	1	no	no	no	no	257	196	264	410	372	208	224	411	239	255	142	458	264	245	276	267	431	335
Gd_00403-ab	237	Mecklenburg Western Pomerania	Germany	bat	Pd-1	Mmyo	2	no	no	no	no	201	186	264	404	NA	208	224	411	239	261	142	409	264	245	276	267	431	347
Gd_00403-ac	237	Mecklenburg Western Pomerania	Germany	bat	Pd-1	Mmyo	1	no	no	no	no	257	196	264	410	372	208	224	411	239	255	142	458	264	245	276	267	431	335
Gd_00404-ca	237	Mecklenburg Western Pomerania	Germany	bat	Pd-1	Mmyo	2	no	no	no	no	226	196	264	368	372	208	224	411	239	255	148	421	264	245	271	267	441	342
Gd_00404-da	237	Mecklenburg Western Pomerania	Germany	bat	Pd-1	Mmyo	2	no	no	no	no	226	196	264	368	372	208	224	411	239	255	148	421	264	245	271	267	441	342
Gd_00405-aa	237	Mecklenburg Western Pomerania	Germany	bat	Pd-1	Mmyo	2	no	no	no	no	211	186	264	398	366	208	239	396	239	261	142	446	264	245	271	267	461	347
Gd_00405-ab	237	Mecklenburg Western Pomerania	Germany	bat	Pd-1	Mmyo	2	no	no	no	no	211	186	264	398	366	208	239	396	239	261	142	446	264	245	271	267	461	347
Gd_00405-ac	237	Mecklenburg Western Pomerania	Germany	bat	Pd-1	Mmyo	2	no	no	yes	no	216	196	264	392	NA	208	233	396	239	261	142	397	264	245	271	267	461	347
Gd_00406-aa	237	Mecklenburg Western Pomerania	Germany	bat	Pd-1	Mmyo	2	no	no	yes	no	211	186	264	398	NA	208	239	396	239	261	142	446	264	245	271	267	461	347
Gd_00406-ab	237	Mecklenburg Western Pomerania	Germany	bat	Pd-1	Mmyo	2	no	no	no	no	211	186	264	398	366	208	239	396	239	261	142	446	264	245	271	267	461	347
Gd_00406-ac	237	Mecklenburg Western Pomerania	Germany	bat	Pd-1	Mmyo	2	no	no	no	no	211	186	264	398	366	208	239	396	239	261	142	446	264	245	271	267	461	347
Gd_00407-ba	237	Mecklenburg Western Pomerania	Germany	bat	Pd-1	Mmyo	2	no	no	yes	no	211	186	264	392	366	208	233	396	239	261	142	446	264	245	271	267	461	347
Gd_00407-bb	237	Mecklenburg Western Pomerania	Germany	bat	Pd-1	Mmyo	2	no	no	no	no	211	186	264	392	366	208	233	396	239	261	142	446	264	245	271	267	461	347
Gd_00407-bc	237	Mecklenburg Western Pomerania	Germany	bat	Pd-1	Mmyo	2	no	no	no	no	211	186	264	392	366	208	233	396	239	261	142	446	264	245	271	267	461	347
Gd_00408-ca	237	Mecklenburg Western Pomerania	Germany	bat	Pd-1	Mmyo	2	no	no	no	no	226	186	264	404	360	208	224	411	239	249	142	446	264	245	271	267	431	342
Gd_00408-cb	237	Mecklenburg Western Pomerania	Germany	bat	Pd-1	Mmyo	2	no	no	yes	no	226	186	264	404	NA	208	224	411	239	249	142	446	264	245	271	267	431	342
Gd_00408-cc	237	Mecklenburg Western Pomerania	Germany	bat	Pd-1	Mmyo	2	no	no	no	no	226	186	264	404	NA	208	224	411	239	249	142	446	264	245	271	267	431	342
Gd_00409-aa	237	Mecklenburg Western Pomerania	Germany	bat	Pd-1	Mmyo	1	no	no	no	no	252	196	264	404	NA	208	224	411	242	255	142	446	264	245	276	267	431	342
Gd_00409-ab	237	Mecklenburg Western Pomerania	Germany	bat	Pd-1	Mmyo	1	no	no	no	no	221	186	264	410	NA	208	224	411	239	249	142	446	264	245	276	267	431	342
Gd_00409-ac	237	Mecklenburg Western Pomerania	Germany	bat	Pd-1	Mmyo	1	no	no	no	no	221	186	264	410	NA	208	224	411	239	249	142	446	264	245	276	267	431	342
Gd_00410-ba	237	Mecklenburg Western Pomerania	Germany	bat	Pd-1	Mmyo	1	no	no	no	no	257	196	264	410	372	208	224	411	239	255	142	458	264	245	276	267	431	335
Gd_00410-bb	237	Mecklenburg Western Pomerania	Germany	bat	Pd-1	Mmyo	1	no	no	no	no	211	186	264	398	372	208	224	396	239	249	142	440	235	245	271	267	431	342
Gd_00410-bc	237	Mecklenburg Western Pomerania	Germany	bat	Pd-1	Mmyo	1	no	no	no	no	211	186	264	398	372	208	224	396	239	249	142	440	235	245	271	267	431	342
Gd_00411-ba	237	Mecklenburg Western Pomerania	Germany	bat	Pd-1	Mmyo	2	no	no	no	no	226	186	264	404	360	208	224	411	239	249	142	446	264	245	271	267	431	342
Gd_00411-bb	237	Mecklenburg Western Pomerania	Germany	bat	Pd-1	Mmyo	2	no	no	no	no	226	186	264	404	360	208	224	411	239	249	142	446	264	245	271	267	431	342
Gd_00411-bc	237	Mecklenburg Western Pomerania	Germany	bat	Pd-1	Mmyo	2	no	no	no	no	211	186	264	386	NA	208	233	396	239	261	142	446	264	245	271	267	461	347
Gd_00412-ba	237	Mecklenburg Western Pomerania	Germany	bat	Pd-1	Mmyo	1	no	no	no	no	252	196	264	404	NA	208	224	411	242	255	142	446	264	245	276	267	431	342
Gd_00412-bb	237	Mecklenburg Western Pomerania	Germany	bat	Pd-1	Mmyo	1	no	no	no	no	252	196	264	404	NA	208	224	411	242	255	142	446	264	245	276	267	431	342
Gd_00413-ba	237	Mecklenburg Western Pomerania	Germany	bat	Pd-1	Mmyo	2	no	no	no	no	267	207	264	356	212	214	224	411	239	249	142	452	264	245	276	267	441	342
Gd_00413-bbca	237	Mecklenburg Western Pomerania	Germany	bat	Pd-1	Mmyo	2	no	no	no	no	211	186	264	398	366	208	233	396	239	261	142	446	264	245	271	267	461	347
Gd_00413-bbcd	237	Mecklenburg Western Pomerania	Germany	bat	Pd-1	Mmyo	2	no	no	no	no	211	186	264	398	366	208	239	396	239	261	142	446	264	245	271	267	461	347
Gd_00414-ba	237	Mecklenburg Western Pomerania	Germany	bat	Pd-1	Mmyo	1	no	no	no	no	252	196	264	410	372	208	224	411	242	255	142	446	264	245	276	267	431	342
Gd_00414-bb	237	Mecklenburg Western Pomerania	Germany	bat	Pd-1	Mmyo	1	no	no	no	no	252	196	264	404	372	208	224	411	242	255	142	446	264	245	276	267	431	342
Gd_00414-bcca	237	Mecklenburg Western Pomerania	Germany	bat	Pd-1	Mmyo	2	no	no	no	no	211	186	264	398	366	208	233	396	239	261	142	446	264	245	271	267	461	347
Gd_00415-ba	237	Mecklenburg Western Pomerania	Germany	bat	Pd-1	Mmyo	2	no	no	no	no	201	186	264	410	366	208	224	411	239	261	142	409	264	245	276	267	431	347
Gd_00415-bb	237	Mecklenburg Western Pomerania	Germany	bat	Pd-1	Mmyo	2	no	no	yes	no	277	207	264	356	212	214	224	411	239	249	142	452	264	245	276	267	441	342
Gd_00415-bc	237	Mecklenburg Western Pomerania	Germany	bat	Pd-1	Mmyo	2	no	no	no	no	201	186	264	410	366	208	224	411	239	261	142	409	264	245	276	267	431	347
Gd_00416-ba	237	Mecklenburg Western Pomerania	Germany	bat	Pd-1	Mmyo	2	no	no	no	no	221	196	264	362	372	208	224	411	239	255	148	421	264	245	271	267	441	342
Gd_00416-bb	237	Mecklenburg Western Pomerania	Germany	bat	Pd-1	Mmyo	2	no	no	no	no	226	196	264	368	372	208	224	411	239	255	148	421	264	245	271	267	441	342
Gd_00416-bc	237	Mecklenburg Western Pomerania	Germany	bat	Pd-1	Mmyo	2	no	no	no	no	226	196	264	368	372	208	224	411	239	255	148	421	264	245	271	267	441	342
Gd_00417-ba	237	Mecklenburg Western Pomerania	Germany	bat	Pd-1	Mmyo	2	no	no	no	no	211	186	264	398	366	208	233	396	239	261	142	446	264	245	271	267	461	347
Gd_00417-bc	237	Mecklenburg Western Pomerania	Germany	bat	Pd-1	Mmyo	2	no	no	no	no	211	186	264	398	366	208	233	396	239	261	142	446	264	245	271	267	461	347
Gd_00418-bc	237	Mecklenburg Western Pomerania	Germany	bat	Pd-1	Mmyo	1	no	no	yes	no	196	180	264	404	NA	208	224	411	239	255	148	476	264	245	271	267	431	347
Gd_00418-bd	237	Mecklenburg Western Pomerania	Germany	bat	Pd-1	Mmyo	1	no	no	yes	no	257	196	264	416	372	208	224	411	239	255	142	446	264	245	276	267	431	342
Gd_00419-ba	237	Mecklenburg Western Pomerania	Germany	bat	Pd-1	Mmyo	2	no	no	yes	no	211	180	264	410	366	208	224	426	239	249	142	403	264	245	271	267	431	342
Gd_00419-bb	237	Mecklenburg Western Pomerania	Germany	bat	Pd-1	Mmyo	2	no	no	no	no	211	186	264	398	366	208	233	396	239	261	142	446	264	245	271	267	461	347
Gd_00419-bc	237	Mecklenburg Western Pomerania	Germany	bat	Pd-1	Mmyo	2	no	no	no	no	211	180	264	410	366	208	224	426	239	249	142	403	264	245	271	267	431	342
Gd_00420-aa	237	Mecklenburg Western Pomerania	Germany	bat	Pd-1	Mmyo	2	no	no	no	no	226	186	264	404	360	208	224	411	239	249	142	446	264	245	271	267	431	342
Gd_00420-ab	237	Mecklenburg Western Pomerania	Germany	bat	Pd-1	Mmyo	2	no	no	no	no	226	186	264	404	NA	208	224	411	239	249	142	446	264	245	271	267	431	342
Gd_00420-ac	237	Mecklenburg Western Pomerania	Germany	bat	Pd-1	Mmyo	2	no	no	no	no	221	196	264	362	372	208	224	411	239	255	148	421	264	245	271	267	441	342
Gd_00424-ba	237	Mecklenburg Western Pomerania	Germany	bat	Pd-1	Mmyo	2	no	no	no	no	267	207	264	356	212	214	224	411	239	249	142	452	264	245	276	267	441	342
Gd_00424-bb	237	Mecklenburg Western Pomerania	Germany	bat	Pd-1	Mmyo	2	no	no	no	no	272	207	264	356	212	214	224	411	239	249	142	452	264	245	276	267	441	342
Gd_00424-bc	237	Mecklenburg Western Pomerania	Germany	bat	Pd-1	Mmyo	1	no	no	no	no	211	180	264	392	372	208	233	426	239	249	142	390	264	245	271	267	431	342
Gd_00425-ba	237	Mecklenburg Western Pomerania	Germany	bat	Pd-1	Mmyo	1	no	no	no	no	211	180	264	392	372	208	233	426	239	249	142	390	264	245	271	267	431	342
Gd_00425-bb	237	Mecklenburg Western Pomerania	Germany	bat	Pd-1	Mmyo	1	no	no	no	no	211	180	264	392	372	208	233	426	239	249	142	390	264	245	271	267	431	342
Gd_00425-bc	237	Mecklenburg Western Pomerania	Germany	bat	Pd-1	Mmyo	1	no	no	no	no	211	180	264	392	372	208	233	426	239	249	142	390	264	245	271	267	431	342
Gd_00426-ba	237	Mecklenburg Western Pomerania	Germany	bat	Pd-1	Mmyo	2	no	no	no	no	211	186	264	398	366	208	233	396	239	261	142	446	264	245	271	267	461	347
Gd_00426-bb	237	Mecklenburg Western Pomerania	Germany	bat	Pd-1	Mmyo	1	no	no	yes	no	221	192	264	398	NA	208	224	411	239	249	142	458	271	245	271	267	431	342
Gd_00426-bc	237	Mecklenburg Western Pomerania	Germany	bat	Pd-1	Mmyo	1	no	no	no	no	221	192	264	398	NA	208	224	411	239	249	142	458	271	245	271	267	431	342
Gd_00427-ba	237	Mecklenburg Western Pomerania	Germany	bat	Pd-1	Mmyo	1	no	no	no	no	221	192	264	398	366	208	224	411	239	249	142	458	271	245	271	267	431	342
Gd_00427-bb	237	Mecklenburg Western Pomerania	Germany	bat	Pd-1	Mmyo	2	no	no	no	no	267	207	264	356	212	214	224	411	239	249	142	452	264	245	276	267	441	342
Gd_00427-bc	237	Mecklenburg Western Pomerania	Germany	bat	Pd-1	Mmyo	2	no	no	no	no	272	207	264	356	212	214	224	411	239	249	142	452	264	245	276	267	441	342
Gd_00428-aa	237	Mecklenburg Western Pomerania	Germany	bat	Pd-1	Mmyo	1	no	no	yes	no	216	196	264	398	366	208	233	396	239	249	142	390	258	245	271	267	481	347
Gd_00428-ab	237	Mecklenburg Western Pomerania	Germany	bat	Pd-1	Mmyo	1	no	no	no	no	216	196	264	398	366	208	233	396	239	249	142	390	258	245	271	267	481	347
Gd_00428-ac	237	Mecklenburg Western Pomerania	Germany	bat	Pd-1	Mmyo	1	no	no	no	no	216	196	264	398	366	208	233	396	239	249	142	390	258	245	271	267	481	347
Gd_00428-ba	237	Mecklenburg Western Pomerania	Germany	bat	Pd-1	Mmyo	1	no	no	no	no	257	196	264	422	372	208	224	411	239	255	142	446	264	245	276	267	431	342
Gd_00429-ca	237	Mecklenburg Western Pomerania	Germany	bat	Pd-1	Mmyo	1	no	no	yes	no	257	196	264	422	NA	208	224	411	239	255	142	446	264	245	276	267	431	342
Gd_00429-cb	237	Mecklenburg Western Pomerania	Germany	bat	Pd-1	Mmyo	1	no	no	no	no	257	196	264	422	372	208	224	411	239	255	142	446	264	245	276	267	431	342
Gd_00430-aa	237	Mecklenburg Western Pomerania	Germany	bat	Pd-1	Mmyo	1	no	no	no	no	216	196	264	398	366	208	233	396	239	249	142	390	258	245	271	267	481	347
Gd_00430-ab	237	Mecklenburg Western Pomerania	Germany	bat	Pd-1	Mmyo	1	no	no	no	no	216	196	264	398	366	208	233	396	239	249	142	390	258	245	271	267	481	347
Gd_00430-ac	237	Mecklenburg Western Pomerania	Germany	bat	Pd-1	Mmyo	1	no	no	no	no	216	196	264	398	366	208	233	396	239	249	142	390	258	245	271	267	481	347
Gd_00431-aa	237	Mecklenburg Western Pomerania	Germany	bat	Pd-1	Mmyo	2	no	no	no	no	226	196	264	368	372	208	224	411	239	255	148	421	264	245	271	267	441	342
Gd_00431-ab	237	Mecklenburg Western Pomerania	Germany	bat	Pd-1	Mmyo	2	no	no	no	no	226	196	264	368	372	208	224	411	239	255	148	421	264	245	271	267	441	342
Gd_00431-ac	237	Mecklenburg Western Pomerania	Germany	bat	Pd-1	Mmyo	2	no	no	no	no	211	186	264	398	NA	208	233	396	239	261	142	446	264	245	271	267	461	347
Gd_00432-aa	237	Mecklenburg Western Pomerania	Germany	bat	Pd-1	Mmyo	2	no	no	no	no	226	186	264	404	360	208	224	411	239	249	142	446	264	245	271	267	431	342
Gd_00432-ab	237	Mecklenburg Western Pomerania	Germany	bat	Pd-1	Mmyo	2	no	no	yes	no	226	186	264	404	218	208	224	411	239	249	142	446	264	245	271	267	431	342
Gd_00432-ac	237	Mecklenburg Western Pomerania	Germany	bat	Pd-1	Mmyo	2	no	no	yes	no	226	186	NA	404	360	208	224	411	239	249	142	446	264	245	271	267	431	342
Gd_00432-ad	237	Mecklenburg Western Pomerania	Germany	bat	Pd-1	Mmyo	2	no	no	no	no	226	186	NA	404	360	208	224	411	239	249	142	446	264	245	271	267	431	342
Gd_00432-ae	237	Mecklenburg Western Pomerania	Germany	bat	Pd-1	Mmyo	2	no	no	no	no	226	186	264	404	360	208	224	411	239	249	142	446	264	245	271	267	431	342
Gd_00433-a2	288	Komshtitza	Bulgaria	bat	Pd-1	Mmyo/bly	1	yes	yes	yes	no	252	NA	404	396	205	208	294	411	209	291	148	452	305	275	325	267	431	266
Gd_00433-ab	288	Komshtitza	Bulgaria	bat	Pd-1	Mmyo/bly	1	no	no	yes	no	252	440	404	396	205	208	294	411	209	291	148	452	305	275	325	267	431	266
Gd_00433-ac	288	Komshtitza	Bulgaria	bat	Pd-1	Mmyo/bly	2	no	no	yes	no	262	255	264	384	205	208	274	381	209	309	160	337	330	239	325	267	464	366
Gd_00433-ad	288	Komshtitza	Bulgaria	bat	Pd-1	Mmyo/bly	1	no	no	no	no	252	440	404	396	205	208	294	411	209	291	148	452	305	275	325	267	431	266
Gd_00433-ae	288	Komshtitza	Bulgaria	bat	Pd-1	Mmyo/bly	1	no	no	no	no	252	440	404	396	205	208	294	411	209	291	148	452	305	275	325	267	431	266
Gd_00434-ab	288	Komshtitza	Bulgaria	bat	Pd-1	Mmyo/bly	1	yes	yes	yes	no	287	434	264	414	205	208	294	411	209	249	148	337	318	275	325	298	421	266
Gd_00434-ae	288	Komshtitza	Bulgaria	bat	Pd-1	Mmyo/bly	2	no	no	yes	no	277	399	264	414	205	208	279	411	209	249	148	337	312	281	320	267	322	266
Gd_00435-bc	288	Komshtitza	Bulgaria	bat	Pd-1	Mmyo/bly	1	yes	yes	yes	no	262	377	264	384	205	208	352	411	209	249	148	337	305	275	320	267	431	266
Gd_00435-bd	288	Komshtitza	Bulgaria	bat	Pd-1	Mmyo/bly	1	no	no	yes	no	282	NA	380	372	205	208	274	381	209	249	160	409	240	281	320	285	411	266
Gd_00435-be	288	Komshtitza	Bulgaria	bat	Pd-1	Mmyo/bly	1	no	no	no	no	262	377	264	384	205	208	352	411	209	249	148	337	305	275	320	267	431	266
Gd_00435-bf	288	Komshtitza	Bulgaria	bat	Pd-1	Mmyo/bly	1	no	no	no	no	262	377	264	384	205	208	352	411	209	249	148	337	305	275	320	267	431	266
Gd_00436-a2	288	Komshtitza	Bulgaria	bat	Pd-1	Mmyo/bly	1	yes	yes	yes	no	216	416	392	408	205	214	274	411	209	249	148	337	240	281	320	298	431	266
Gd_00436-ab	288	Komshtitza	Bulgaria	bat	Pd-1	Mmyo/bly	1	no	no	yes	no	216	422	392	408	205	214	274	411	209	249	148	337	240	281	320	298	431	266
Gd_00436-ac	288	Komshtitza	Bulgaria	bat	Pd-1	Mmyo/bly	1	no	no	no	no	216	422	392	408	205	214	274	411	209	249	148	337	240	281	320	298	431	266
Gd_00436-ad	288	Komshtitza	Bulgaria	bat	Pd-1	Mmyo/bly	2	no	no	yes	no	297	188	264	414	205	202	274	411	209	291	166	337	324	299	325	298	431	266
Gd_00436-ba	288	Komshtitza	Bulgaria	bat	Pd-2	Mmyo/bly	1	yes	yes	yes	no	144	172	276	388	254	196	284	381	189	231	244	373	235	263	246	254	272	342
Gd_00437-ac	288	Komshtitza	Bulgaria	bat	Pd-1	Mmyo/bly	2	yes	yes	yes	no	236	365	264	344	205	208	304	411	209	249	154	337	312	275	320	267	431	266
Gd_00437-ae	288	Komshtitza	Bulgaria	bat	Pd-1	Mmyo/bly	1	no	no	yes	no	257	393	264	384	205	208	352	411	209	249	148	337	305	275	320	267	431	266
Gd_00437-af	288	Komshtitza	Bulgaria	bat	Pd-1	Mmyo/bly	1	no	no	no	no	257	393	264	384	205	208	352	411	209	249	148	337	305	275	320	267	431	266
Gd_00437-b2	288	Komshtitza	Bulgaria	bat	Pd-1	Mmyo/bly	1	no	no	no	no	257	393	264	384	205	208	352	411	209	249	148	337	305	275	320	267	431	266
Gd_00437-ba	288	Komshtitza	Bulgaria	bat	Pd-1	Mmyo/bly	1	no	no	no	no	257	393	264	384	205	208	352	411	209	249	148	337	305	275	320	267	431	266
Gd_00438-a2	288	Komshtitza	Bulgaria	bat	Pd-1	Mmyo/bly	1	yes	yes	yes	no	252	440	404	402	205	208	294	411	209	291	148	452	305	275	325	267	431	266
Gd_00438-ba	288	Komshtitza	Bulgaria	bat	Pd-1	Mmyo/bly	1	no	no	yes	no	252	NA	404	396	205	214	294	411	209	291	148	452	305	275	325	267	431	266
Gd_00439-a2	288	Komshtitza	Bulgaria	bat	Pd-1	Mmyo/bly	1	yes	yes	yes	no	252	512	404	396	205	208	294	411	209	291	148	458	305	275	325	267	431	266
Gd_00439-ab	288	Komshtitza	Bulgaria	bat	Pd-1	Mmyo/bly	1	no	no	yes	no	252	518	404	396	205	208	294	411	209	291	148	458	305	275	325	267	431	266
Gd_00439-ad	288	Komshtitza	Bulgaria	bat	Pd-1	Mmyo/bly	2	no	no	yes	no	257	250	264	390	205	208	274	381	209	309	160	337	336	239	325	267	464	366
Gd_00439-ae	288	Komshtitza	Bulgaria	bat	Pd-1	Mmyo/bly	1	no	no	yes	no	257	428	264	408	205	202	294	411	209	249	148	446	305	275	325	267	431	266
Gd_00439-af	288	Komshtitza	Bulgaria	bat	Pd-1	Mmyo/bly	1	no	no	no	no	252	512	404	396	205	208	294	411	209	291	148	458	305	275	325	267	431	266
Gd_00440-a2	288	Komshtitza	Bulgaria	bat	Pd-1	Mmyo/bly	1	yes	yes	yes	no	231	283	264	420	205	214	274	411	209	249	148	337	312	275	308	298	431	266
Gd_00440-b2	288	Komshtitza	Bulgaria	bat	Pd-1	Mmyo/bly	2	no	no	yes	no	252	311	264	344	205	202	299	411	209	249	148	337	305	275	320	267	322	266
Gd_00440-ba	288	Komshtitza	Bulgaria	bat	Pd-1	Mmyo/bly	2	no	no	yes	no	247	347	264	344	205	208	294	411	209	249	148	337	305	275	320	310	431	266
Gd_00440-bc	288	Komshtitza	Bulgaria	bat	Pd-1	Mmyo/bly	1	no	no	yes	no	267	365	410	396	205	208	294	411	209	297	148	446	312	275	325	267	431	266
Gd_00440-bd	288	Komshtitza	Bulgaria	bat	Pd-1	Mmyo/bly	1	no	no	yes	no	252	NA	404	396	205	208	294	411	209	291	148	458	305	275	325	267	431	266
Gd_00440-be	288	Komshtitza	Bulgaria	bat	Pd-1	Mmyo/bly	1	no	no	yes	no	252	452	404	396	205	208	294	411	209	291	148	458	305	275	325	267	431	266
Gd_00441-a2	288	Komshtitza	Bulgaria	bat	Pd-1	Mmyo/bly	2	yes	yes	no	no	262	255	264	384	205	208	274	381	209	309	160	337	330	239	325	267	464	366
Gd_00441-ab	288	Komshtitza	Bulgaria	bat	Pd-1	Mmyo/bly	1	no	no	yes	no	252	428	264	408	205	202	294	411	209	249	148	446	305	275	325	267	431	266
Gd_00441-b2	288	Komshtitza	Bulgaria	bat	Pd-1	Mmyo/bly	1	no	no	no	no	252	428	264	408	205	202	294	411	209	249	148	446	305	275	325	267	431	266
Gd_00441-ba	288	Komshtitza	Bulgaria	bat	Pd-1	Mmyo/bly	1	no	no	yes	no	236	283	264	420	205	214	274	411	209	249	124	337	305	275	308	298	431	266
Gd_00442-b2	288	Komshtitza	Bulgaria	bat	Pd-1	Mmyo/bly	1	yes	yes	yes	no	272	NA	264	408	205	208	294	411	209	249	148	337	312	275	325	267	421	266
Gd_00442-ba	288	Komshtitza	Bulgaria	bat	Pd-1	Mmyo/bly	1	no	no	yes	no	252	422	404	396	205	208	294	411	209	291	148	458	305	275	325	267	431	266
Gd_00442-bc	288	Komshtitza	Bulgaria	bat	Pd-1	Mmyo/bly	1	no	no	no	no	252	422	404	396	205	208	294	411	209	291	148	458	305	275	325	267	431	266
Gd_00442-bd	288	Komshtitza	Bulgaria	bat	Pd-1	Mmyo/bly	2	no	no	yes	no	307	244	434	378	205	208	352	411	209	249	154	337	318	239	325	267	431	266
Gd_00442-be	288	Komshtitza	Bulgaria	bat	Pd-1	Mmyo/bly	1	no	no	no	no	252	422	404	396	205	208	294	411	209	291	148	458	305	275	325	267	431	266
Gd_00443-ab	288	Komshtitza	Bulgaria	bat	Pd-1	Mmyo/bly	1	yes	yes	yes	no	236	399	386	366	205	214	274	411	209	249	148	337	305	269	325	267	431	266
Gd_00443-ac	288	Komshtitza	Bulgaria	bat	Pd-1	Mmyo/bly	1	no	no	no	no	252	422	404	396	205	208	294	411	209	291	148	458	305	275	325	267	431	266
Gd_00443-ae	288	Komshtitza	Bulgaria	bat	Pd-1	Mmyo/bly	1	no	no	yes	no	287	474	264	NA	205	208	294	411	209	249	148	337	318	275	325	298	421	266
Gd_00443-ag	288	Komshtitza	Bulgaria	bat	Pd-1	Mmyo/bly	1	no	no	yes	no	236	NA	392	NA	205	214	274	411	215	249	148	337	240	281	320	298	431	266
Gd_00444-a2	288	Komshtitza	Bulgaria	bat	Pd-1	Mmyo/bly	1	yes	yes	yes	no	252	422	404	NA	205	208	294	411	209	291	148	458	305	275	325	267	431	266
Gd_00444-ad	288	Komshtitza	Bulgaria	bat	Pd-1	Mmyo/bly	2	no	no	yes	no	247	335	264	344	205	208	294	411	209	249	148	337	305	275	320	310	431	266
Gd_00444-ae	288	Komshtitza	Bulgaria	bat	Pd-1	Mmyo/bly	2	no	no	yes	no	272	NA	264	378	199	208	294	381	209	249	160	337	318	239	325	267	322	266
Gd_00444-af	288	Komshtitza	Bulgaria	bat	Pd-1	Mmyo/bly	1	no	no	yes	no	236	399	264	390	205	202	299	396	209	249	148	337	318	275	325	304	431	266
Gd_00444-ag	288	Komshtitza	Bulgaria	bat	Pd-1	Mmyo/bly	1	no	no	yes	no	257	353	264	NA	205	208	352	411	209	249	148	337	305	275	320	267	431	266
Gd_00445-b2	288	Komshtitza	Bulgaria	bat	Pd-1	Mmyo/bly	1	yes	yes	yes	no	300	309	264	344	205	208	299	381	209	249	160	337	264	275	320	267	322	266
Gd_00445-ba	288	Komshtitza	Bulgaria	bat	Pd-1	Mmyo/bly	1	no	no	yes	no	252	277	264	372	205	208	274	381	209	249	148	337	312	239	338	267	451	266
Gd_00445-bc	288	Komshtitza	Bulgaria	bat	Pd-1	Mmyo/bly	1	no	no	no	no	300	309	264	344	205	208	299	381	209	249	160	337	264	275	320	267	322	266
Gd_00445-bd	288	Komshtitza	Bulgaria	bat	Pd-1	Mmyo/bly	1	no	no	no	no	252	277	264	372	205	208	274	381	209	249	148	337	312	239	338	267	451	266
Gd_00445-bf	288	Komshtitza	Bulgaria	bat	Pd-1	Mmyo/bly	1	no	no	no	no	300	309	264	344	205	208	299	381	209	249	160	337	264	275	320	267	322	266
Gd_00446-a2	288	Komshtitza	Bulgaria	bat	Pd-1	Mmyo/bly	1	yes	yes	yes	no	257	365	264	384	205	208	352	411	209	249	148	337	305	275	320	267	431	266
Gd_00446-ab	288	Komshtitza	Bulgaria	bat	Pd-1	Mmyo/bly	2	no	no	yes	no	272	277	264	344	205	208	274	381	209	249	148	337	318	275	320	267	431	266
Gd_00446-ad	288	Komshtitza	Bulgaria	bat	Pd-1	Mmyo/bly	1	no	no	no	no	257	365	264	384	205	208	352	411	209	249	148	337	305	275	320	267	431	266
Gd_00446-ae	288	Komshtitza	Bulgaria	bat	Pd-1	Mmyo/bly	2	no	no	no	no	272	277	264	344	205	208	274	381	209	249	148	337	318	275	320	267	431	266
Gd_00446-af	288	Komshtitza	Bulgaria	bat	Pd-1	Mmyo/bly	1	no	no	no	no	300	309	264	344	205	208	299	381	209	249	160	337	264	275	320	267	322	266
Gd_00447-a2	288	Komshtitza	Bulgaria	bat	Pd-1	Mmyo/bly	2	yes	yes	yes	no	262	250	264	384	205	208	274	381	209	309	160	337	336	239	325	267	464	366
Gd_00447-ad	288	Komshtitza	Bulgaria	bat	Pd-1	Mmyo/bly	1	no	no	yes	no	257	377	264	384	205	208	352	411	209	249	148	337	305	275	320	267	431	266
Gd_00447-ae	288	Komshtitza	Bulgaria	bat	Pd-1	Mmyo/bly	1	no	no	yes	no	252	365	264	344	212	214	274	411	209	273	154	337	330	275	285	267	431	266
Gd_00447-af	288	Komshtitza	Bulgaria	bat	Pd-1	Mmyo/bly	2	no	no	yes	no	231	NA	264	350	205	208	294	411	209	249	148	337	305	275	320	310	431	266
Gd_00447-ag	288	Komshtitza	Bulgaria	bat	Pd-1	Mmyo/bly	2	no	no	yes	no	257	250	264	NA	205	208	274	381	209	309	160	337	330	239	325	267	464	366
Gd_00448-ad	288	Komshtitza	Bulgaria	bat	Pd-1	Mmyo/bly	2	yes	yes	yes	no	292	188	264	414	205	202	274	411	209	291	166	337	318	299	325	298	431	266
Gd_00448-ba	288	Komshtitza	Bulgaria	bat	Pd-1	Mmyo/bly	1	no	no	yes	no	252	548	264	344	212	214	274	411	209	273	154	337	330	293	285	267	431	266
Gd_00449-ba	288	Komshtitza	Bulgaria	bat	Pd-1	Mmyo/bly	2	yes	yes	yes	no	307	304	270	378	205	208	279	411	209	249	154	337	305	275	314	267	431	266
Gd_00449-bc	288	Komshtitza	Bulgaria	bat	Pd-1	Mmyo/bly	2	no	no	no	no	307	304	270	378	205	208	279	411	209	249	154	337	305	275	314	267	431	266
Gd_00449-be	288	Komshtitza	Bulgaria	bat	Pd-1	Mmyo/bly	2	no	no	no	no	307	304	270	378	205	208	279	411	209	249	154	337	305	275	314	267	431	266
Gd_00450-a2	288	Komshtitza	Bulgaria	bat	Pd-1	Mmyo/bly	2	yes	yes	yes	no	312	244	434	378	205	208	352	411	209	249	154	337	318	239	325	267	431	266
Gd_00450-ab	288	Komshtitza	Bulgaria	bat	Pd-1	Mmyo/bly	2	no	no	no	no	312	244	434	378	205	208	352	411	209	249	154	337	318	239	325	267	431	266
Gd_00450-ac	288	Komshtitza	Bulgaria	bat	Pd-1	Mmyo/bly	2	no	no	yes	no	312	244	434	NA	205	208	352	411	209	249	154	337	318	239	325	267	431	266
Gd_00450-ad	288	Komshtitza	Bulgaria	bat	Pd-1	Mmyo/bly	2	no	no	no	no	312	244	434	NA	205	208	352	411	209	249	154	337	318	239	325	267	431	266
Gd_00450-af	288	Komshtitza	Bulgaria	bat	Pd-1	Mmyo/bly	2	no	no	no	no	312	244	434	378	205	208	352	411	209	249	154	337	318	239	325	267	431	266
Gd_00451-b2	288	Komshtitza	Bulgaria	bat	Pd-1	Mmyo/bly	1	yes	yes	yes	no	272	458	388	378	205	208	258	381	209	243	148	337	318	239	320	304	431	266
Gd_00451-ba	288	Komshtitza	Bulgaria	bat	Pd-1	Mmyo/bly	2	no	no	yes	no	182	309	264	356	205	208	274	411	209	261	160	464	312	281	300	292	431	266
Gd_00451-bd	288	Komshtitza	Bulgaria	bat	Pd-1	Mmyo/bly	2	no	no	no	no	182	309	264	356	205	208	274	411	209	261	160	464	312	281	300	292	431	266
Gd_00451-be	288	Komshtitza	Bulgaria	bat	Pd-1	Mmyo/bly	2	no	no	yes	no	272	265	264	344	205	208	274	381	209	249	148	337	318	275	320	267	431	266
Gd_00452-ab	288	Komshtitza	Bulgaria	bat	Pd-1	Mmyo/bly	1	yes	yes	yes	no	262	359	264	384	205	208	352	411	209	249	148	337	305	275	320	267	431	266
Gd_00452-ac	288	Komshtitza	Bulgaria	bat	Pd-1	Mmyo/bly	1	no	no	no	no	262	359	264	384	205	208	352	411	209	249	148	337	305	275	320	267	431	266
Gd_00452-af	288	Komshtitza	Bulgaria	bat	Pd-1	Mmyo/bly	1	no	no	yes	no	262	365	264	384	205	208	352	411	209	249	148	337	305	275	320	267	431	266
Gd_00452-ag	288	Komshtitza	Bulgaria	bat	Pd-1	Mmyo/bly	1	no	no	no	no	262	359	264	384	205	208	352	411	209	249	148	337	305	275	320	267	431	266
Gd_00452-ah	288	Komshtitza	Bulgaria	bat	Pd-1	Mmyo/bly	1	no	no	no	no	262	359	264	384	205	208	352	411	209	249	148	337	305	275	320	267	431	266
Gd_00453-a2	288	Komshtitza	Bulgaria	bat	Pd-1	Mmyo/bly	2	no	no	yes	no	307	292	270	378	205	208	279	411	209	249	154	337	305	275	314	267	431	266
Gd_00453-ab	288	Komshtitza	Bulgaria	bat	Pd-1	Mmyo/bly	1	no	no	yes	no	252	265	264	426	205	214	284	411	209	249	148	337	330	275	314	304	431	266
Gd_00453-ac	288	Komshtitza	Bulgaria	bat	Pd-1	Mmyo/bly	1	no	no	yes	no	252	524	264	344	212	214	274	411	209	273	154	337	330	275	285	267	431	266
Gd_00453-ad	288	Komshtitza	Bulgaria	bat	Pd-1	Mmyo/bly	1	no	no	no	no	252	265	264	426	205	214	284	411	209	249	148	337	330	275	314	304	431	266
Gd_00453-ae	288	Komshtitza	Bulgaria	bat	Pd-1	Mmyo/bly	1	no	no	yes	no	247	434	404	396	205	208	294	411	209	291	148	452	312	275	325	267	431	266
Gd_00454-ab	288	Komshtitza	Bulgaria	environment	Pd-1	NA	1	no	no	yes	no	236	271	264	420	205	214	274	411	209	249	148	337	312	275	314	298	431	266
Gd_00454-ac	288	Komshtitza	Bulgaria	environment	Pd-1	NA	2	no	no	no	no	247	347	264	344	205	208	294	411	209	249	148	337	305	275	320	310	431	266
Gd_00454-ad	288	Komshtitza	Bulgaria	environment	Pd-1	NA	1	no	no	yes	no	277	289	264	390	205	220	330	396	209	297	160	337	330	275	335	298	431	266
Gd_00454-af	288	Komshtitza	Bulgaria	environment	Pd-1	NA	1	no	no	no	no	257	365	264	384	205	208	352	411	209	249	148	337	305	275	320	267	431	266
Gd_00455-a2	288	Komshtitza	Bulgaria	environment	Pd-1	NA	1	no	no	yes	no	257	244	264	362	205	202	299	411	221	249	148	337	318	275	320	267	431	266
Gd_00455-ae	288	Komshtitza	Bulgaria	environment	Pd-1	NA	2	no	no	yes	no	302	341	264	384	212	202	310	426	209	249	148	421	312	275	320	267	431	266
Gd_00455-ba	288	Komshtitza	Bulgaria	environment	Pd-1	NA	1	no	no	no	no	257	365	264	384	205	208	352	411	209	249	148	337	305	275	320	267	431	266
Gd_00459-aa	237	Mecklenburg Western Pomerania	Germany	environment	Pd-1	NA	1	no	no	no	no	211	180	264	392	372	208	233	426	239	249	142	390	264	245	271	267	431	342
Gd_00459-ab	237	Mecklenburg Western Pomerania	Germany	environment	Pd-1	NA	2	no	no	no	no	211	186	264	398	NA	208	233	396	239	261	142	446	264	245	271	267	461	347
Gd_00459-ac	237	Mecklenburg Western Pomerania	Germany	environment	Pd-1	NA	2	no	no	no	no	211	186	264	398	NA	208	233	396	239	261	142	446	264	245	271	267	461	347
Gd_00459-ad	237	Mecklenburg Western Pomerania	Germany	environment	Pd-1	NA	1	no	no	no	no	257	196	264	422	372	208	224	411	239	255	142	446	264	245	276	267	431	342
Gd_00459-ca	237	Mecklenburg Western Pomerania	Germany	environment	Pd-1	NA	2	no	no	no	no	201	186	264	410	366	208	224	411	239	261	142	409	264	245	276	267	431	347
Gd_00459-cb	237	Mecklenburg Western Pomerania	Germany	environment	Pd-1	NA	2	no	no	no	no	201	186	264	410	366	208	224	411	239	261	142	409	264	245	276	267	431	347
Gd_00459-cc	237	Mecklenburg Western Pomerania	Germany	environment	Pd-1	NA	2	no	no	no	no	201	186	264	410	366	208	224	411	239	261	142	409	264	245	276	267	431	347
Gd_00459-ce	237	Mecklenburg Western Pomerania	Germany	environment	Pd-1	NA	2	no	no	no	no	201	186	264	410	NA	208	224	411	239	261	142	409	264	245	276	267	431	347
Gd_00460-aa	237	Mecklenburg Western Pomerania	Germany	environment	Pd-1	NA	1	no	no	no	no	257	196	264	410	372	208	224	411	239	255	142	458	264	245	276	267	431	335
Gd_00460-ab	237	Mecklenburg Western Pomerania	Germany	environment	Pd-1	NA	2	no	no	yes	no	211	186	264	404	366	208	233	396	239	261	142	446	264	245	271	267	461	347
Gd_00460-ac	237	Mecklenburg Western Pomerania	Germany	environment	Pd-1	NA	1	no	no	no	no	211	186	264	398	372	208	224	396	239	249	142	440	235	245	271	267	431	342
Gd_00460-ad	237	Mecklenburg Western Pomerania	Germany	environment	Pd-1	NA	1	no	no	no	no	221	186	264	410	372	208	224	411	239	249	142	446	264	245	276	267	431	342
Gd_00460-ae	237	Mecklenburg Western Pomerania	Germany	environment	Pd-1	NA	2	no	no	no	no	211	186	264	398	366	208	239	396	239	261	142	446	264	245	271	267	461	347
Gd_00460-af	237	Mecklenburg Western Pomerania	Germany	environment	Pd-1	NA	1	no	no	no	no	221	186	264	410	372	208	224	411	239	249	142	446	264	245	276	267	431	342
Gd_00460-ag	237	Mecklenburg Western Pomerania	Germany	environment	Pd-1	NA	1	no	no	no	no	211	186	264	398	372	208	224	396	239	249	142	440	235	245	271	267	431	342
Gd_00460-ah	237	Mecklenburg Western Pomerania	Germany	environment	Pd-1	NA	2	no	no	no	no	211	186	264	398	366	208	233	396	239	261	142	446	264	245	271	267	461	347
Gd_00460-ai	237	Mecklenburg Western Pomerania	Germany	environment	Pd-1	NA	1	no	no	no	no	257	196	264	410	372	208	224	411	239	255	142	458	264	245	276	267	431	335
Gd_00460-ba	237	Mecklenburg Western Pomerania	Germany	environment	Pd-1	NA	2	no	no	no	no	267	207	264	356	212	214	224	411	239	249	142	452	264	245	276	267	441	342
Gd_00460-bb	237	Mecklenburg Western Pomerania	Germany	environment	Pd-1	NA	1	no	no	no	no	257	196	264	410	372	208	224	411	239	255	142	458	264	245	276	267	431	335
Gd_00461-ca	237	Mecklenburg Western Pomerania	Germany	environment	Pd-1	NA	1	no	no	yes	no	221	192	NA	398	366	208	224	411	239	249	142	458	271	245	271	267	431	342
Gd_00462-bb	237	Mecklenburg Western Pomerania	Germany	environment	Pd-1	NA	1	no	no	no	no	262	186	264	398	NA	214	224	411	239	249	142	421	264	245	276	292	441	335
Gd_00462-bc	237	Mecklenburg Western Pomerania	Germany	environment	Pd-1	NA	2	no	no	no	no	211	186	264	398	366	208	233	396	239	261	142	446	264	245	271	267	461	347
Gd_00462-bd	237	Mecklenburg Western Pomerania	Germany	environment	Pd-1	NA	1	no	no	no	no	262	186	264	398	372	214	224	411	239	249	142	421	264	245	276	292	441	335
Gd_00462-be	237	Mecklenburg Western Pomerania	Germany	environment	Pd-1	NA	1	no	no	no	no	252	196	264	410	372	208	224	411	242	255	142	446	264	245	276	267	431	342
Gd_00462-bf	237	Mecklenburg Western Pomerania	Germany	environment	Pd-1	NA	2	no	no	no	no	267	207	264	356	212	214	224	411	239	249	142	452	264	245	276	267	441	342
Gd_00462-ca	237	Mecklenburg Western Pomerania	Germany	environment	Pd-1	NA	1	no	no	no	no	211	180	264	392	NA	208	233	426	239	249	142	390	264	245	271	267	431	342
Gd_00462-cb	237	Mecklenburg Western Pomerania	Germany	environment	Pd-1	NA	2	no	no	no	no	211	186	264	398	NA	208	233	396	239	261	142	452	264	245	271	267	461	347
Gd_00462-cc	237	Mecklenburg Western Pomerania	Germany	environment	Pd-1	NA	1	no	no	no	no	211	180	264	392	372	208	233	426	239	249	142	390	264	245	271	267	431	342
Gd_00462-cd	237	Mecklenburg Western Pomerania	Germany	environment	Pd-1	NA	2	no	no	no	no	257	180	264	398	366	208	224	426	242	249	142	421	271	245	271	267	441	335
Gd_00462-ce	237	Mecklenburg Western Pomerania	Germany	environment	Pd-1	NA	1	no	no	no	no	257	196	264	410	372	208	224	411	239	255	142	458	264	245	276	267	431	335
Gd_00462-cf	237	Mecklenburg Western Pomerania	Germany	environment	Pd-1	NA	1	no	no	no	no	211	180	264	392	372	208	233	426	239	249	142	390	264	245	271	267	431	342
Gd_00463-bf	237	Mecklenburg Western Pomerania	Germany	environment	Pd-1	NA	2	no	no	yes	no	201	186	264	410	NA	NA	224	411	239	261	142	409	264	245	276	267	431	347
Gd_00463-cd	237	Mecklenburg Western Pomerania	Germany	environment	Pd-1	NA	2	no	no	yes	no	257	180	NA	398	366	208	224	426	242	249	142	421	271	245	271	267	441	335
Gd_00463-ea	237	Mecklenburg Western Pomerania	Germany	environment	Pd-1	NA	2	no	no	yes	no	211	186	264	398	366	208	233	396	239	261	142	452	264	245	271	267	NA	347
Gd_00472-a2	391	Vratza Balkan	Bulgaria	bat	Pd-1	Rfer	2	no	yes	yes	no	252	554	264	380	205	202	294	411	209	249	160	337	305	275	320	267	431	266
Gd_00472-ab	391	Vratza Balkan	Bulgaria	bat	Pd-1	Rfer	2	no	yes	no	no	252	554	264	380	205	202	294	411	209	249	160	337	305	275	320	267	431	266
Gd_00472-ac	391	Vratza Balkan	Bulgaria	bat	Pd-1	Rfer	2	no	yes	no	no	252	554	264	380	205	202	294	411	209	249	160	337	305	275	320	267	431	266
Gd_00472-ad	391	Vratza Balkan	Bulgaria	bat	Pd-1	Rfer	2	no	yes	no	no	252	554	264	380	205	202	294	411	209	249	160	337	305	275	320	267	431	266
Gd_00472-ae	391	Vratza Balkan	Bulgaria	bat	Pd-1	Rfer	2	no	yes	yes	no	NA	554	264	380	205	202	294	411	209	249	160	337	305	275	320	267	431	266
Gd_00472-af	391	Vratza Balkan	Bulgaria	bat	Pd-1	Rfer	2	no	yes	no	no	252	554	264	380	205	202	294	411	209	249	160	337	305	275	320	267	431	266
Gd_00473-aa	237	Mecklenburg Western Pomerania	Germany	environment	Pd-1	NA	2	no	no	no	no	226	186	264	404	360	208	224	411	239	249	142	446	264	245	271	267	431	342
Gd_00473-ab	237	Mecklenburg Western Pomerania	Germany	environment	Pd-1	NA	1	no	no	no	no	221	186	264	410	372	208	224	411	239	249	142	446	264	245	276	267	431	342
Gd_00473-ac	237	Mecklenburg Western Pomerania	Germany	environment	Pd-1	NA	2	no	no	no	no	211	186	264	386	366	208	233	396	239	261	142	446	264	245	271	267	461	347
Gd_00473-ca	237	Mecklenburg Western Pomerania	Germany	environment	Pd-1	NA	2	no	no	no	no	211	186	264	398	NA	208	233	396	239	261	142	452	264	245	271	267	461	347
Gd_00473-cb	237	Mecklenburg Western Pomerania	Germany	environment	Pd-1	NA	2	no	no	yes	no	201	186	264	416	366	208	224	411	239	261	142	409	264	245	276	267	431	347
Gd_00473-cc	237	Mecklenburg Western Pomerania	Germany	environment	Pd-1	NA	2	no	no	no	no	201	192	264	410	366	208	224	411	239	261	142	409	264	245	276	267	431	347
Gd_00476-ab	237	Mecklenburg Western Pomerania	Germany	environment	Pd-1	NA	1	no	no	no	no	211	186	264	398	372	208	224	396	239	249	142	440	235	245	271	267	431	342
Gd_00476-ac	237	Mecklenburg Western Pomerania	Germany	environment	Pd-1	NA	2	no	no	no	no	211	186	264	398	366	208	233	396	239	261	142	446	264	245	271	267	461	347
Gd_00476-ad	237	Mecklenburg Western Pomerania	Germany	environment	Pd-1	NA	1	no	no	no	no	211	180	264	392	372	208	233	426	239	249	142	390	264	245	271	267	431	342
Gd_00476-ae	237	Mecklenburg Western Pomerania	Germany	environment	Pd-1	NA	2	no	no	no	no	211	186	264	398	366	208	233	396	239	261	142	452	264	245	271	267	461	347
Gd_00476-af	237	Mecklenburg Western Pomerania	Germany	environment	Pd-1	NA	2	no	no	no	no	211	186	264	398	366	208	233	396	239	261	142	452	264	245	271	267	461	347
Gd_00476-ag	237	Mecklenburg Western Pomerania	Germany	environment	Pd-1	NA	2	no	no	no	no	211	186	264	398	NA	208	233	396	239	261	142	446	264	245	271	267	461	347
Gd_00476-ah	237	Mecklenburg Western Pomerania	Germany	environment	Pd-1	NA	1	no	no	yes	no	257	196	264	404	NA	208	224	411	239	255	142	446	264	245	276	267	441	342
Gd_00476-ai	237	Mecklenburg Western Pomerania	Germany	environment	Pd-1	NA	2	no	no	no	no	201	186	264	410	366	208	224	411	239	261	142	409	264	245	276	267	431	347
Gd_00476-aj	237	Mecklenburg Western Pomerania	Germany	environment	Pd-1	NA	2	no	no	no	no	211	186	264	398	366	208	233	396	239	261	142	446	264	245	271	267	461	347
Gd_00476-ak	237	Mecklenburg Western Pomerania	Germany	environment	Pd-1	NA	2	no	no	no	no	201	186	264	404	366	208	224	411	239	261	142	409	264	245	276	267	431	347
Gd_00477-aa	237	Mecklenburg Western Pomerania	Germany	environment	Pd-1	NA	1	no	no	yes	no	211	186	NA	398	212	208	224	396	239	249	142	440	235	245	271	267	431	342
Gd_00477-ab	237	Mecklenburg Western Pomerania	Germany	environment	Pd-1	NA	2	no	no	yes	no	196	196	NA	398	NA	208	224	396	239	261	142	390	264	245	271	267	431	342
Gd_00477-ac	237	Mecklenburg Western Pomerania	Germany	environment	Pd-1	NA	1	no	no	no	no	211	186	264	398	372	208	224	396	239	249	142	440	235	245	271	267	431	342
Gd_00508-ba	793	Harjumaa	Estonia	bat	Pd-1	Mbra	1	no	yes	no	no	206	192	NA	386	366	208	310	365	227	261	160	403	330	245	271	274	383	352
Gd_00508-bb	793	Harjumaa	Estonia	bat	Pd-1	Mbra	1	no	yes	no	no	206	192	NA	386	366	208	310	365	227	261	160	403	330	245	271	274	383	352
Gd_00508-bc	793	Harjumaa	Estonia	bat	Pd-1	Mbra	1	no	yes	no	no	206	192	NA	386	366	208	310	365	227	261	160	403	330	245	271	274	383	352
Gd_00508-bd	793	Harjumaa	Estonia	bat	Pd-1	Mbra	1	no	yes	no	no	231	203	NA	426	372	208	310	411	221	261	148	446	342	245	271	267	381	335
Gd_00508-be	793	Harjumaa	Estonia	bat	Pd-1	Mbra	1	no	yes	no	no	231	203	NA	426	372	208	310	411	221	261	148	446	342	245	271	267	381	335
Gd_00509-aa	59	Mecklenburg Western Pomerania	Germany	bat	Pd-1	Mmyo	1	no	yes	yes	no	262	186	NA	398	NA	208	224	396	239	249	142	440	264	245	271	267	431	342
Gd_00509-aaa	59	Mecklenburg Western Pomerania	Germany	bat	Pd-1	Mmyo	2	no	yes	yes	no	257	180	NA	398	366	208	224	426	239	249	142	428	271	245	271	267	441	335
Gd_00509-ab	59	Mecklenburg Western Pomerania	Germany	bat	Pd-1	Mmyo	2	no	yes	no	no	257	180	NA	398	366	208	224	426	239	249	142	428	271	245	271	267	441	335
Gd_00509-ca	59	Mecklenburg Western Pomerania	Germany	bat	Pd-1	Mmyo	2	no	no	no	no	257	180	NA	398	366	208	224	426	239	249	142	428	271	245	271	267	441	335
Gd_00514-ab	594	Bavaria	Germany	bat	Pd-1	Mmyo	1	no	yes	no	no	201	180	264	386	205	214	224	411	221	249	160	409	264	251	271	298	381	266
Gd_00514-ac	594	Bavaria	Germany	bat	Pd-1	Mmyo	1	no	yes	yes	no	201	180	NA	386	205	214	224	411	221	249	160	409	264	251	271	298	381	266
Gd_00514-ad	594	Bavaria	Germany	bat	Pd-1	Mmyo	1	no	yes	yes	no	272	186	NA	354	212	208	224	381	227	353	148	434	264	245	271	285	391	342
Gd_00515-ab	782	Mecklenburg Western Pomerania	Germany	bat	Pd-2	Mdau	1	yes	yes	yes	no	206	180	NA	382	356	196	274	396	189	231	244	384	235	263	335	254	272	342
Gd_00515-ac	782	Mecklenburg Western Pomerania	Germany	bat	Pd-2	Mdau	1	no	yes	no	no	206	180	NA	382	356	196	274	396	189	231	244	384	235	263	335	254	272	342
Gd_00515-ad	782	Mecklenburg Western Pomerania	Germany	bat	Pd-2	Mdau	1	no	yes	yes	no	206	180	282	382	356	196	274	396	189	231	244	384	235	263	335	254	272	342
Gd_00516-ab	782	Mecklenburg Western Pomerania	Germany	bat	Pd-2	Mdau	1	yes	yes	yes	no	206	180	282	382	356	196	274	396	189	231	244	384	235	263	344	254	272	342
Gd_00516-ac	782	Mecklenburg Western Pomerania	Germany	bat	Pd-2	Mdau	1	no	yes	yes	no	206	180	NA	382	356	196	274	396	189	231	244	384	235	263	344	254	272	342
Gd_00516-ad	782	Mecklenburg Western Pomerania	Germany	bat	Pd-2	Mdau	1	no	yes	no	no	206	180	NA	382	356	196	274	396	189	231	244	384	235	263	344	254	272	342
Gd_00517-db	782	Mecklenburg Western Pomerania	Germany	bat	Pd-2	Mdau	1	no	yes	no	no	206	180	282	382	356	196	274	396	189	231	244	384	235	263	344	254	272	342
Gd_00517-dc	782	Mecklenburg Western Pomerania	Germany	bat	Pd-2	Mdau	1	no	yes	no	no	206	180	282	382	356	196	274	396	189	231	244	384	235	263	344	254	272	342
Gd_00517-dd	782	Mecklenburg Western Pomerania	Germany	bat	Pd-2	Mdau	1	yes	yes	yes	no	206	180	282	382	356	196	274	396	189	231	244	384	235	263	344	260	272	342
Gd_00518-ca	782	Mecklenburg Western Pomerania	Germany	bat	Pd-2	Mnat	1	yes	yes	yes	no	196	180	282	382	356	196	274	411	189	231	280	384	235	263	390	254	272	342
Gd_00518-cc	782	Mecklenburg Western Pomerania	Germany	bat	Pd-2	Mnat	1	no	yes	no	no	196	180	282	382	356	196	274	411	189	231	280	384	235	263	390	254	272	342
Gd_00519-ba	782	Mecklenburg Western Pomerania	Germany	bat	Pd-2	Mdau	1	yes	yes	yes	no	201	180	NA	382	485	196	274	396	189	231	280	379	235	263	348	254	272	342
Gd_00519-bb	782	Mecklenburg Western Pomerania	Germany	bat	Pd-2	Mdau	1	no	yes	no	no	201	180	NA	382	485	196	274	396	189	231	280	379	235	263	348	254	272	342
Gd_00519-bc	782	Mecklenburg Western Pomerania	Germany	bat	Pd-2	Mdau	1	no	no	yes	no	201	180	282	382	485	196	274	396	189	231	280	379	235	263	348	254	272	342
Gd_00521-ab	782	Mecklenburg Western Pomerania	Germany	bat	Pd-2	Mdau	1	no	yes	no	no	206	180	NA	382	356	196	274	396	189	231	244	384	235	263	344	254	272	342
Gd_00521-ac	782	Mecklenburg Western Pomerania	Germany	bat	Pd-2	Mdau	1	no	yes	no	no	206	180	282	382	356	196	274	396	189	231	244	384	235	263	344	254	272	342
Gd_00521-ad	782	Mecklenburg Western Pomerania	Germany	bat	Pd-2	Mdau	1	no	no	no	no	206	180	NA	382	356	196	274	396	189	231	244	384	235	263	344	254	272	342
Gd_00522-ba	109	Baden-Württemberg	Germany	bat	Pd-1	Mmyo	2	no	yes	yes	no	201	161	NA	386	205	214	269	349	229	261	148	390	258	269	271	280	322	347
Gd_00522-bb	109	Baden-Württemberg	Germany	bat	Pd-1	Mmyo	1	no	yes	yes	no	216	365	NA	380	205	190	454	396	229	261	160	367	264	287	300	267	322	342
Gd_00522-bc	109	Baden-Württemberg	Germany	bat	Pd-1	Mmyo	2	no	yes	yes	no	201	NA	264	386	205	214	269	349	229	261	148	390	258	269	271	280	322	347
Gd_00523-ba	109	Baden-Württemberg	Germany	bat	Pd-1	Mmyo	2	no	yes	yes	no	201	NA	264	386	205	214	269	349	227	261	148	390	258	269	271	280	322	347
Gd_00526-aa	88	Aggtelek Mts.	Hungary	bat	Pd-1	Mmyo	1	yes	yes	yes	no	262	518	388	356	372	208	274	381	227	249	148	421	312	239	265	292	381	352
Gd_00526-abba	88	Aggtelek Mts.	Hungary	bat	Pd-1	Mmyo	2	yes	yes	yes	no	267	156	356	456	205	208	454	396	233	249	148	367	348	275	265	292	381	381
Gd_00526-ac	88	Aggtelek Mts.	Hungary	bat	Pd-1	Mmyo	1	yes	yes	yes	no	282	347	NA	438	205	208	444	396	233	401	148	373	312	275	265	280	381	376
Gd_00527-aa	88	Aggtelek Mts.	Hungary	bat	Pd-1	Mmyo	1	no	yes	no	no	282	347	NA	438	205	208	444	396	233	401	148	373	312	275	265	280	381	376
Gd_00527-ab	88	Aggtelek Mts.	Hungary	bat	Pd-1	Mmyo	1	no	yes	no	no	282	347	NA	438	205	208	444	396	233	401	148	373	312	275	265	280	381	376
Gd_00527-ac	88	Aggtelek Mts.	Hungary	bat	Pd-1	Mmyo	2	no	yes	no	no	267	156	356	456	205	208	454	396	233	249	148	367	348	275	265	292	381	381
Gd_00527-aebb	88	Aggtelek Mts.	Hungary	bat	Pd-1	Mmyo	1	no	yes	yes	no	282	347	362	438	205	208	444	396	233	401	148	373	312	275	265	280	381	376
Gd_00528-ba	248	Aggtelek Mts.	Hungary	bat	Pd-2	Mmyo	2	yes	yes	yes	no	206	180	282	382	650	196	274	319	189	231	298	379	235	263	358	254	272	347
Gd_00528-bb	248	Aggtelek Mts.	Hungary	bat	Pd-2	Mmyo	2	no	yes	no	no	206	180	282	382	650	196	274	319	189	231	298	379	235	263	358	254	272	347
Gd_00528-be	248	Aggtelek Mts.	Hungary	bat	Pd-2	Mmyo	2	no	yes	yes	no	206	180	NA	382	650	196	274	319	189	231	298	379	235	263	358	254	272	347
Gd_00530-bc	237	Mecklenburg Western Pomerania	Germany	environment	Pd-1	NA	2	no	no	yes	no	196	196	240	NA	360	208	224	396	239	261	142	390	264	245	271	267	431	342
Gd_00532-aa	237	Mecklenburg Western Pomerania	Germany	environment	Pd-1	NA	1	no	no	yes	no	196	180	NA	404	366	208	224	411	239	255	148	476	264	245	271	267	431	347
Gd_00532-ab	237	Mecklenburg Western Pomerania	Germany	environment	Pd-1	NA	2	no	no	yes	no	221	196	NA	362	NA	208	224	411	239	255	148	421	264	245	271	267	441	342
Gd_00533-aa	237	Mecklenburg Western Pomerania	Germany	environment	Pd-1	NA	2	no	no	no	no	211	186	NA	398	NA	208	233	396	239	261	142	446	264	245	271	267	461	347
Gd_00533-ab	237	Mecklenburg Western Pomerania	Germany	environment	Pd-1	NA	1	no	no	yes	no	257	196	NA	410	372	208	224	411	242	255	142	446	264	245	276	267	431	342
Gd_00533-ac	237	Mecklenburg Western Pomerania	Germany	environment	Pd-1	NA	2	no	no	yes	no	196	196	NA	398	360	208	224	396	239	261	142	390	264	245	271	267	431	342
Gd_00533-ba	237	Mecklenburg Western Pomerania	Germany	environment	Pd-1	NA	2	no	no	yes	no	211	186	NA	386	366	208	233	396	239	261	142	446	264	245	271	267	461	347
Gd_00533-bb	237	Mecklenburg Western Pomerania	Germany	environment	Pd-1	NA	1	no	no	yes	no	211	180	NA	392	372	208	233	426	239	249	142	390	264	245	271	267	431	342
Gd_00533-bc	237	Mecklenburg Western Pomerania	Germany	environment	Pd-1	NA	2	no	no	no	no	211	186	NA	398	366	208	233	396	239	261	142	446	264	245	271	267	461	347
Gd_00533-bd	237	Mecklenburg Western Pomerania	Germany	environment	Pd-1	NA	1	no	no	yes	no	196	196	264	398	366	208	224	411	239	261	154	458	271	245	271	267	431	342
Gd_00533-be	237	Mecklenburg Western Pomerania	Germany	environment	Pd-1	NA	2	no	no	no	no	196	196	NA	398	NA	208	224	396	239	261	142	390	264	245	271	267	431	342
Gd_00534-aa	237	Mecklenburg Western Pomerania	Germany	environment	Pd-1	NA	2	no	no	yes	no	252	196	NA	398	NA	208	224	411	242	255	142	446	264	245	271	267	461	342
Gd_00534-babaa	237	Mecklenburg Western Pomerania	Germany	environment	Pd-1	NA	1	no	no	yes	no	206	192	264	386	NA	208	224	396	239	261	148	409	258	245	271	267	481	347
Gd_00536-aa	237	Mecklenburg Western Pomerania	Germany	environment	Pd-1	NA	1	no	no	no	no	262	186	264	398	372	214	224	411	239	249	142	421	264	245	276	292	441	335
Gd_00536-ab	237	Mecklenburg Western Pomerania	Germany	environment	Pd-1	NA	1	no	no	no	no	221	192	264	398	NA	208	224	411	239	249	142	458	271	245	271	267	431	342
Gd_00536-ac	237	Mecklenburg Western Pomerania	Germany	environment	Pd-1	NA	1	no	no	no	no	211	186	264	398	372	208	224	396	239	249	142	440	235	245	271	267	431	342
Gd_00536-ad	237	Mecklenburg Western Pomerania	Germany	environment	Pd-1	NA	1	no	no	no	no	211	180	264	392	372	208	233	426	239	249	142	390	264	245	271	267	431	342
Gd_00536-ae	237	Mecklenburg Western Pomerania	Germany	environment	Pd-1	NA	1	no	no	no	no	211	180	264	392	372	208	233	426	239	249	142	390	264	245	271	267	431	342
Gd_00536-ag	237	Mecklenburg Western Pomerania	Germany	environment	Pd-1	NA	2	no	no	yes	no	196	196	240	398	360	208	224	396	239	261	142	390	264	245	271	267	431	342
Gd_00536-ah	237	Mecklenburg Western Pomerania	Germany	environment	Pd-1	NA	NA	no	no	no	no	211	180	264	392	NA	208	233	426	239	249	142	390	264	245	271	267	431	342
Gd_00536-ai	237	Mecklenburg Western Pomerania	Germany	environment	Pd-1	NA	1	no	no	no	no	211	180	264	392	NA	208	233	426	239	249	142	390	264	245	271	267	431	342
Gd_00536-aj	237	Mecklenburg Western Pomerania	Germany	environment	Pd-1	NA	1	no	no	no	no	262	186	264	398	372	214	224	411	239	249	142	421	264	245	276	292	441	335
Gd_00536-ba	237	Mecklenburg Western Pomerania	Germany	environment	Pd-1	NA	1	no	no	no	no	221	192	264	398	366	208	224	411	239	249	142	458	271	245	271	267	431	342
Gd_00536-bb	237	Mecklenburg Western Pomerania	Germany	environment	Pd-1	NA	2	no	no	no	no	211	186	264	398	366	208	233	396	239	261	142	446	264	245	271	267	461	347
Gd_00537-aa	103	Rhineland-Palatinate	Germany	bat	Pd-1	Mmyo	1	no	yes	yes	no	201	186	NA	398	372	208	224	396	233	377	160	416	258	245	271	267	381	342
Gd_00537-ad	103	Rhineland-Palatinate	Germany	bat	Pd-1	Mmyo	1	no	yes	yes	no	201	186	264	398	NA	208	224	396	233	377	160	416	258	245	271	267	381	342
Gd_00537-ae	103	Rhineland-Palatinate	Germany	bat	Pd-1	Mmyo	1	no	yes	no	no	201	186	NA	398	372	208	224	396	233	377	160	416	258	245	271	267	381	342
Gd_00538-ba	103	Rhineland-Palatinate	Germany	bat	Pd-1	Mmyo	1	no	yes	no	no	201	186	NA	398	372	208	224	396	233	377	160	416	258	245	271	267	381	342
Gd_00538-bb	103	Rhineland-Palatinate	Germany	bat	Pd-1	Mmyo	1	no	yes	no	no	201	186	264	398	NA	208	224	396	233	377	160	416	258	245	271	267	381	342
Gd_00538-be	103	Rhineland-Palatinate	Germany	bat	Pd-1	Mmyo	1	no	yes	yes	no	201	186	NA	398	NA	208	224	396	233	377	160	416	258	245	271	267	381	342
Gd_00539-aa	349	Rhineland-Palatinate	Germany	bat	Pd-2	Mmyo	1	yes	yes	yes	no	229	196	288	382	242	196	274	381	189	231	214	384	235	263	325	254	264	347
Gd_00539-ab	349	Rhineland-Palatinate	Germany	bat	Pd-2	Mmyo	2	yes	yes	yes	no	234	180	NA	382	236	196	274	365	189	231	208	379	235	263	335	254	264	342
Gd_00539-ac	349	Rhineland-Palatinate	Germany	bat	Pd-2	Mmyo	1	no	yes	yes	no	229	196	NA	382	242	196	274	381	189	231	214	384	235	263	325	254	264	347
Gd_00540-ab	349	Rhineland-Palatinate	Germany	bat	Pd-1	Mmyo	1	no	yes	yes	no	187	192	264	392	205	214	336	396	233	267	160	397	258	245	271	285	431	347
Gd_00540-ad	349	Rhineland-Palatinate	Germany	bat	Pd-2	Mmyo	2	no	yes	no	no	234	180	NA	382	236	196	274	365	189	231	208	379	235	263	335	254	264	342
Gd_00540-ae	349	Rhineland-Palatinate	Germany	bat	Pd-2	Mmyo	2	no	yes	no	no	234	180	NA	382	236	196	274	365	189	231	208	379	235	263	335	254	264	342
Gd_00541-cb	217	Lower Saxony	Germany	bat	Pd-1	Mmyo	2	no	yes	yes	no	211	161	264	374	NA	214	224	396	215	249	142	403	258	281	271	267	401	342
Gd_00541-cc	217	Lower Saxony	Germany	bat	Pd-1	Mmyo	2	no	yes	yes	no	211	474	264	374	360	214	224	396	215	249	142	403	258	281	271	267	401	342
Gd_00541-ce	217	Lower Saxony	Germany	bat	Pd-1	Mmyo	2	no	yes	yes	no	211	323	264	362	354	208	224	365	239	249	160	397	258	245	271	267	391	342
Gd_00542-da	217	Lower Saxony	Germany	bat	Pd-1	Mmyo	1	no	yes	yes	no	182	180	264	380	354	208	228	411	239	261	160	397	288	281	271	267	391	335
Gd_00542-db	217	Lower Saxony	Germany	bat	Pd-1	Mmyo	1	no	yes	no	no	182	180	264	380	354	208	228	411	239	261	160	397	288	281	271	267	391	335
Gd_00543-aa	217	Lower Saxony	Germany	bat	Pd-1	Mmyo	2	no	yes	yes	no	242	317	264	392	360	214	228	381	248	249	160	403	336	293	271	267	381	335
Gd_00543-ab	217	Lower Saxony	Germany	bat	Pd-1	Mmyo	1	no	yes	yes	no	221	323	264	414	372	214	228	396	215	255	142	428	258	245	271	267	451	342
Gd_00543-ad	217	Lower Saxony	Germany	bat	Pd-1	Mmyo	2	no	yes	no	no	242	317	264	392	360	214	228	381	248	249	160	403	336	293	271	267	381	335
Gd_00544-aa	217	Lower Saxony	Germany	bat	Pd-1	Mdas	1	no	yes	yes	no	221	476	264	414	372	214	228	396	215	255	142	428	258	245	271	267	451	342
Gd_00544-ad	217	Lower Saxony	Germany	bat	Pd-1	Mdas	1	no	yes	yes	no	221	476	NA	414	372	214	228	396	215	255	142	428	258	245	271	267	451	342
Gd_00544-ae	217	Lower Saxony	Germany	bat	Pd-1	Mdas	1	no	yes	yes	no	221	474	NA	414	372	214	228	396	215	255	142	428	258	245	271	267	451	342
Gd_00545-ab	217	Lower Saxony	Germany	bat	Pd-1	Mdas	2	no	yes	yes	no	211	180	NA	392	366	208	228	365	215	255	160	390	288	281	285	274	391	342
Gd_00545-ac	217	Lower Saxony	Germany	bat	Pd-1	Mdas	2	no	yes	no	no	211	180	NA	392	366	208	228	365	215	255	160	390	288	281	285	274	391	342
Gd_00545-ad	217	Lower Saxony	Germany	bat	Pd-1	Mdas	2	no	yes	yes	no	211	180	264	392	366	208	228	365	215	255	160	390	288	281	285	274	391	342
Gd_00547-aa	217	Lower Saxony	Germany	bat	Pd-1	Mdas	2	no	yes	no	no	211	180	264	392	366	208	228	365	215	255	160	390	288	281	285	274	391	342
Gd_00547-ac	217	Lower Saxony	Germany	bat	Pd-1	Mdas	1	no	yes	yes	no	182	422	NA	380	366	214	224	365	215	249	160	428	305	245	271	267	381	335
Gd_00547-ae	217	Lower Saxony	Germany	bat	Pd-1	Mdas	2	no	yes	no	no	211	180	264	392	366	208	228	365	215	255	160	390	288	281	285	274	391	342
Gd_00548-aa	217	Lower Saxony	Germany	bat	Pd-1	Mmyo	1	no	yes	yes	no	206	490	264	374	366	208	224	381	239	261	148	397	258	281	271	267	381	335
Gd_00548-ab	217	Lower Saxony	Germany	bat	Pd-1	Mmyo	1	no	yes	yes	no	206	490	264	374	NA	208	224	381	239	261	148	397	258	281	271	267	381	335
Gd_00549-ba	82	Lorraine	France	bat	Pd-1	Mmyo	1	no	yes	yes	no	211	186	NA	398	360	214	224	396	198	261	148	403	348	287	320	267	381	347
Gd_00549-bd	82	Lorraine	France	bat	Pd-1	Mmyo	1	no	yes	yes	no	211	186	NA	398	NA	214	224	396	198	261	148	403	348	287	320	267	381	347
Gd_00550-ca	140	Lorraine	France	bat	Pd-1	Mmyo	1	no	yes	yes	no	216	244	264	392	366	208	224	396	215	261	148	409	366	281	276	280	391	347
Gd_00550-cc	140	Lorraine	France	bat	Pd-1	Mmyo	1	no	yes	yes	no	216	244	264	392	NA	208	224	396	215	261	148	409	366	281	276	280	391	347
Gd_00550-cd	140	Lorraine	France	bat	Pd-1	Mmyo	1	no	yes	no	no	216	244	264	392	NA	208	224	396	215	261	148	409	366	281	276	280	391	347
Gd_00551-ab	149	Lorraine	France	bat	Pd-1	Mbec	1	no	yes	yes	no	211	203	NA	374	NA	208	279	411	215	255	178	452	318	287	271	274	322	361
Gd_00551-ad	149	Lorraine	France	bat	Pd-1	Mbec	1	no	yes	yes	no	211	203	NA	374	372	208	279	411	215	255	178	452	318	287	271	274	322	361
Gd_00551-ae	149	Lorraine	France	bat	Pd-1	Mbec	1	no	yes	yes	no	211	203	264	374	NA	208	279	411	215	255	178	452	318	287	271	274	322	361
Gd_00552-ba	149	Lorraine	France	bat	Pd-1	Mmyo	1	no	yes	yes	no	307	192	282	398	NA	220	239	396	227	249	160	446	318	245	276	267	381	356
Gd_00552-bb	149	Lorraine	France	bat	Pd-1	Mmyo	1	no	yes	yes	no	307	192	282	398	372	220	239	396	227	249	160	446	318	245	276	267	381	356
Gd_00552-bc	149	Lorraine	France	bat	Pd-1	Mmyo	1	no	yes	no	no	307	192	282	398	372	220	239	396	227	249	160	446	318	245	276	267	381	356
Gd_00552-bd	149	Lorraine	France	bat	Pd-1	Mmyo	1	no	yes	no	no	307	192	282	398	372	220	239	396	227	249	160	446	318	245	276	267	381	356
Gd_00554-ab	436	Pays de la Loire	France	bat	Pd-1	Mmyo	1	yes	yes	yes	no	252	220	NA	338	372	208	224	365	221	249	142	446	253	281	276	260	451	347
Gd_00554-ac	436	Pays de la Loire	France	bat	Pd-1	Mmyo	1	no	yes	no	no	252	220	NA	338	372	208	224	365	221	249	142	446	253	281	276	260	451	347
Gd_00555-ba	253	Saxony	Germany	bat	Pd-1	Mmyo	2	yes	yes	yes	no	206	186	NA	392	212	208	341	396	221	261	142	390	336	245	271	298	381	342
Gd_00555-bc	253	Saxony	Germany	bat	Pd-1	Mmyo	2	yes	yes	yes	no	206	186	264	392	212	208	233	396	221	261	142	390	264	245	271	298	381	342
Gd_00555-cb	253	Saxony	Germany	bat	Pd-1	Mmyo	2	yes	yes	yes	no	206	214	NA	392	212	208	228	396	198	249	148	409	258	245	276	285	441	347
Gd_00556-aa	200	North-Rhine Westphalia	Germany	bat	Pd-1	Mmyo	1	yes	yes	yes	no	196	180	NA	416	212	196	224	396	221	249	142	416	278	239	271	267	431	342
Gd_00556-ab	200	North-Rhine Westphalia	Germany	bat	Pd-1	Mmyo	1	yes	yes	yes	no	211	180	NA	392	378	208	224	396	215	261	142	403	258	251	271	267	381	342
Gd_00556-ac	200	North-Rhine Westphalia	Germany	bat	Pd-1	Mmyo	1	no	yes	yes	no	196	180	264	416	212	196	224	396	221	249	142	416	278	239	271	267	431	342
Gd_00558-cb	200	North-Rhine Westphalia	Germany	bat	Pd-1	Mmyo	1	no	yes	yes	no	211	180	264	392	378	208	224	396	215	261	142	403	258	251	271	267	381	342
Gd_00558-cc	200	North-Rhine Westphalia	Germany	bat	Pd-1	Mmyo	2	yes	yes	yes	no	206	180	264	386	372	208	224	396	221	340	142	421	264	245	276	267	431	342
Gd_00558-cd	200	North-Rhine Westphalia	Germany	bat	Pd-1	Mmyo	1	no	yes	no	no	211	180	264	392	378	208	224	396	215	261	142	403	258	251	271	267	381	342
Gd_00559-ac	200	North-Rhine Westphalia	Germany	bat	Pd-1	Mmyo	2	no	yes	yes	no	206	180	NA	386	372	208	224	396	221	340	142	421	264	245	276	267	431	342
Gd_00559-ad	200	North-Rhine Westphalia	Germany	bat	Pd-1	Mmyo	2	no	yes	no	no	206	180	NA	386	372	208	224	396	221	340	142	421	264	245	276	267	431	342
Gd_00562-bb	253	Saxony	Germany	bat	Pd-1	Mmyo	1	yes	yes	yes	no	216	186	264	386	212	208	224	381	239	347	154	403	258	245	271	304	333	347
Gd_00562-bc	253	Saxony	Germany	bat	Pd-1	Mmyo	1	no	yes	no	no	216	186	264	386	212	208	224	381	239	347	154	403	258	245	271	304	333	347
Gd_00562-bd	253	Saxony	Germany	bat	Pd-1	Mmyo	1	no	yes	no	no	216	186	264	386	212	208	224	381	239	347	154	403	258	245	271	304	333	347
Gd_00562-be	253	Saxony	Germany	bat	Pd-1	Mmyo	1	no	yes	no	no	216	186	264	386	212	208	224	381	239	347	154	403	258	245	271	304	333	347
Gd_00563-da	253	Saxony	Germany	bat	Pd-1	Mmyo	2	yes	yes	yes	no	287	186	264	378	366	220	325	396	215	365	148	403	258	245	271	292	421	347
Gd_00563-db	253	Saxony	Germany	bat	Pd-1	Mmyo	2	yes	yes	yes	no	201	NA	264	392	366	208	224	381	198	328	154	421	258	245	271	267	403	347
Gd_00563-dd	253	Saxony	Germany	bat	Pd-1	Mmyo	2	no	yes	no	no	201	NA	264	392	366	208	224	381	198	328	154	421	258	245	271	267	403	347
Gd_00563-de	253	Saxony	Germany	bat	Pd-1	Mmyo	2	yes	yes	yes	no	196	180	264	390	205	208	228	396	227	328	142	416	258	245	271	267	333	347
Gd_00568-aa	403	Thuringia	Germany	bat	Pd-1	Mmyo	2	no	yes	yes	no	196	186	NA	416	205	208	224	365	233	359	148	397	264	245	271	267	431	342
Gd_00568-ab	403	Thuringia	Germany	bat	Pd-1	Mmyo	2	no	yes	no	no	196	186	NA	416	205	208	224	365	233	359	148	397	264	245	271	267	431	342
Gd_00568-ac	403	Thuringia	Germany	bat	Pd-1	Mmyo	1	no	yes	yes	no	192	203	264	398	205	208	224	381	221	359	148	397	300	245	271	267	333	332
Gd_00570-aa	384	Lower Silesia	Poland	bat	Pd-1	Mmyo	1	no	yes	yes	no	236	203	264	438	212	214	330	381	198	261	148	464	305	239	265	285	391	352
Gd_00570-ab	384	Lower Silesia	Poland	bat	Pd-1	Mmyo	2	no	yes	yes	no	196	207	264	438	212	208	406	381	198	255	142	421	318	239	265	292	381	342
Gd_00570-ad	384	Lower Silesia	Poland	bat	Pd-1	Mmyo	1	no	yes	no	no	236	203	264	438	212	214	330	381	198	261	148	464	305	239	265	285	391	352
Gd_00572-ab	384	Lower Silesia	Poland	bat	Pd-1	Mmyo	1	no	yes	yes	no	216	203	NA	438	212	208	320	381	198	261	148	416	300	275	265	285	381	342
Gd_00572-ac	384	Lower Silesia	Poland	bat	Pd-1	Mmyo	1	no	yes	yes	no	236	203	NA	438	212	214	330	381	198	261	148	464	305	239	265	285	391	352
Gd_00572-ae	384	Lower Silesia	Poland	bat	Pd-1	Mmyo	1	no	yes	no	no	236	203	264	438	212	214	330	381	198	261	148	464	305	239	265	285	391	352
Gd_00573-aa	384	Lower Silesia	Poland	bat	Pd-2	Mmyo	2	yes	yes	yes	no	219	166	282	382	175	196	279	381	189	237	202	379	235	263	246	254	272	347
Gd_00573-ab	384	Lower Silesia	Poland	bat	Pd-1	Mmyo	2	no	yes	no	no	196	207	264	438	212	208	406	381	198	255	142	421	318	239	265	292	381	342
Gd_00573-ac	384	Lower Silesia	Poland	bat	Pd-1	Mmyo	1	no	yes	no	no	236	203	264	438	212	214	330	381	198	261	148	464	305	239	265	285	391	352
Gd_00574-aa	384	Lower Silesia	Poland	bat	Pd-1	Mmyo	1	no	yes	no	no	236	203	NA	438	212	214	330	381	198	261	148	464	305	239	265	285	391	352
Gd_00574-ab	384	Lower Silesia	Poland	bat	Pd-1	Mmyo	1	no	yes	yes	no	236	203	264	432	212	214	330	381	198	261	148	464	305	239	265	285	391	352
Gd_00574-ac	384	Lower Silesia	Poland	bat	Pd-1	Mmyo	1	no	yes	no	no	216	203	NA	438	212	208	320	381	198	261	148	416	300	275	265	285	381	342
Gd_00575-aa	384	Lower Silesia	Poland	bat	Pd-1	Mmyo	1	no	yes	no	no	236	203	NA	438	212	214	330	381	198	261	148	464	305	239	265	285	391	352
Gd_00575-ad	384	Lower Silesia	Poland	bat	Pd-1	Mmyo	1	no	yes	no	no	236	203	264	438	212	214	330	381	198	261	148	464	305	239	265	285	391	352
Gd_00575-ae	384	Lower Silesia	Poland	bat	Pd-1	Mmyo	1	no	yes	no	no	236	203	NA	438	212	214	330	381	198	261	148	464	305	239	265	285	391	352
Gd_00576-aa	384	Lower Silesia	Poland	bat	Pd-1	Mmyo	1	no	yes	no	no	236	203	NA	438	212	214	330	381	198	261	148	464	305	239	265	285	391	352
Gd_00576-ab	384	Lower Silesia	Poland	bat	Pd-1	Mmyo	1	no	yes	yes	no	236	203	NA	432	212	214	330	381	198	261	148	464	305	239	265	285	391	352
Gd_00576-ad	384	Lower Silesia	Poland	bat	Pd-1	Mmyo	1	no	yes	no	no	236	203	264	432	212	214	330	381	198	261	148	464	305	239	265	285	391	352
Gd_00577-aa	384	Lower Silesia	Poland	bat	Pd-1	Mmyo	1	no	yes	no	no	236	203	264	438	212	214	330	381	198	261	148	464	305	239	265	285	391	352
Gd_00577-ab	384	Lower Silesia	Poland	bat	Pd-1	Mmyo	1	no	yes	no	no	236	203	264	438	212	214	330	381	198	261	148	464	305	239	265	285	391	352
Gd_00577-ac	384	Lower Silesia	Poland	bat	Pd-1	Mmyo	1	no	yes	no	no	236	203	264	438	212	214	330	381	198	261	148	464	305	239	265	285	391	352
Gd_00579-ba	737	Central	Poland	bat	Pd-1	Mnat	2	yes	yes	yes	no	287	347	NA	432	212	208	274	396	198	395	142	367	300	239	265	285	322	352
Gd_00579-bb	737	Central	Poland	bat	Pd-1	Mnat	2	no	yes	yes	no	287	347	264	432	212	208	274	396	198	395	142	367	300	239	265	285	322	352
Gd_00579-bd	737	Central	Poland	bat	Pd-1	Mnat	2	no	yes	no	no	287	347	264	432	212	208	274	396	198	395	142	367	300	239	265	285	322	352
Gd_00580-bc	737	Central	Poland	bat	Pd-1	Mmyo	1	yes	yes	yes	no	282	180	264	386	212	208	274	381	198	407	142	367	253	281	265	298	431	386
Gd_00580-bd	737	Central	Poland	bat	Pd-1	Mmyo	1	no	yes	no	no	282	180	264	386	212	208	274	381	198	407	142	367	253	281	265	298	431	386
Gd_00580-be	737	Central	Poland	bat	Pd-1	Mmyo	1	no	yes	no	no	282	180	264	386	212	208	274	381	198	407	142	367	253	281	265	298	431	386
Gd_00581-ba	737	Central	Poland	bat	Pd-1	Mmyo	1	yes	yes	yes	no	236	500	264	420	366	208	279	365	198	371	142	367	336	275	265	292	431	391
Gd_00581-bc	737	Central	Poland	bat	Pd-1	Mmyo	1	yes	yes	yes	no	236	180	264	420	212	208	279	365	198	371	142	367	336	275	265	292	431	391
Gd_00581-bd	737	Central	Poland	bat	Pd-1	Mmyo	1	no	yes	no	no	236	500	264	420	366	208	279	365	198	371	142	367	336	275	265	292	431	391
Gd_00581-be	737	Central	Poland	bat	Pd-1	Mmyo	1	no	yes	yes	no	236	500	264	420	NA	208	279	365	198	371	142	367	336	275	265	292	431	391
Gd_00582-ba	737	Central	Poland	bat	Pd-1	Mmyo	1	yes	yes	yes	no	292	180	NA	426	212	208	274	411	198	267	142	416	330	281	265	285	381	356
Gd_00582-dc	737	Central	Poland	bat	Pd-1	Mmyo	1	yes	yes	yes	no	297	180	264	426	212	208	274	411	198	267	142	416	330	281	265	285	381	356
Gd_00582-de	737	Central	Poland	bat	Pd-1	Mmyo	1	no	yes	no	no	297	180	264	426	212	208	274	411	198	267	142	416	330	281	265	285	381	356
Gd_00585-aa	403	Thuringia	Germany	bat	Pd-1	Mmyo	2	no	yes	yes	no	206	180	264	356	218	214	224	396	209	249	142	397	253	281	271	267	381	342
Gd_00585-ab	403	Thuringia	Germany	bat	Pd-1	Mmyo	2	no	yes	no	no	206	180	264	356	218	214	224	396	209	249	142	397	253	281	271	267	381	342
Gd_00585-ac	403	Thuringia	Germany	bat	Pd-1	Mmyo	2	no	yes	no	no	206	180	264	356	218	214	224	396	209	249	142	397	253	281	271	267	381	342
Gd_00586-aa	835	Saxony Anhalt	Germany	bat	Pd-1	Mmyo	2	no	yes	yes	no	211	186	264	410	366	208	224	365	239	249	142	452	264	245	271	267	431	342
Gd_00586-ab	835	Saxony Anhalt	Germany	bat	Pd-1	Mmyo	2	no	yes	no	no	211	186	264	410	366	208	224	365	239	249	142	452	264	245	271	267	431	342
Gd_00586-ad	835	Saxony Anhalt	Germany	bat	Pd-1	Mmyo	2	no	yes	no	no	211	186	264	410	366	208	224	365	239	249	142	452	264	245	271	267	431	342
Gd_00588-aa	467	Saxony Anhalt	Germany	bat	Pd-1	Mmyo	2	no	yes	yes	no	201	186	264	410	205	208	224	365	233	365	148	397	264	245	271	267	431	342
Gd_00588-ab	467	Saxony Anhalt	Germany	bat	Pd-1	Mmyo	2	no	yes	no	no	201	186	264	410	205	208	224	365	233	365	148	397	264	245	271	267	431	342
Gd_00588-ac	467	Saxony Anhalt	Germany	bat	Pd-1	Mmyo	2	no	yes	no	no	201	186	264	410	205	208	224	365	233	365	148	397	264	245	271	267	431	342
Gd_00588-ae	467	Saxony Anhalt	Germany	bat	Pd-1	Mmyo	2	no	yes	no	no	201	186	264	410	205	208	224	365	233	365	148	397	264	245	271	267	431	342
Gd_00589-aa	829	Saxony Anhalt	Germany	bat	Pd-1	Mmyo	1	no	yes	yes	no	216	186	264	404	212	208	224	411	239	353	142	409	271	245	271	285	431	342
Gd_00589-ab	829	Saxony Anhalt	Germany	bat	Pd-1	Mmyo	1	no	yes	no	no	216	186	264	404	212	208	224	411	239	353	142	409	271	245	271	285	431	342
Gd_00589-ac	829	Saxony Anhalt	Germany	bat	Pd-1	Mmyo	1	no	yes	no	no	216	186	264	404	212	208	224	411	239	353	142	409	271	245	271	285	431	342
Gd_00590-aa	797	Saxony Anhalt	Germany	bat	Pd-1	Mmyo	2	no	yes	yes	no	216	180	264	410	205	208	224	365	215	249	142	409	258	293	271	267	441	352
Gd_00590-ab	797	Saxony Anhalt	Germany	bat	Pd-1	Mmyo	2	no	yes	no	no	216	180	264	410	205	208	224	365	215	249	142	409	258	293	271	267	441	352
Gd_00590-ac	797	Saxony Anhalt	Germany	bat	Pd-1	Mmyo	1	no	yes	yes	no	192	196	264	432	218	208	336	365	221	249	148	458	258	245	271	285	333	347
Gd_00591-ba	800	Saxony Anhalt	Germany	bat	Pd-1	Mmyo	1	no	yes	yes	no	211	NA	264	362	212	208	224	396	233	255	142	384	258	287	271	267	451	335
Gd_00591-bc	800	Saxony Anhalt	Germany	bat	Pd-1	Mmyo	1	no	yes	yes	no	192	196	264	420	218	208	336	365	221	249	148	458	258	245	271	285	333	347
Gd_00591-bd	800	Saxony Anhalt	Germany	bat	Pd-1	Mmyo	1	no	yes	no	no	192	196	264	420	218	208	336	365	221	249	148	458	258	245	271	285	333	347
Gd_00592-aa	838	Saxony Anhalt	Germany	bat	Pd-1	Mmyo	1	yes	yes	yes	no	216	377	264	362	205	208	224	396	209	255	142	416	264	287	271	267	381	342
Gd_00592-ab	838	Saxony Anhalt	Germany	bat	Pd-1	Mmyo	1	no	yes	no	no	216	377	264	362	205	208	224	396	209	255	142	416	264	287	271	267	381	342
Gd_00593-ca	838	Saxony Anhalt	Germany	bat	Pd-1	Mmyo	2	yes	yes	yes	no	262	458	264	414	372	208	224	411	239	249	142	397	264	293	271	267	381	342
Gd_00593-cb	838	Saxony Anhalt	Germany	bat	Pd-1	Mmyo	1	yes	yes	yes	no	192	180	331	338	366	208	228	396	221	249	142	409	258	NA	276	267	489	342
Gd_00593-cc	838	Saxony Anhalt	Germany	bat	Pd-1	Mmyo	2	no	yes	yes	no	262	458	264	414	NA	208	224	411	239	249	142	397	264	293	271	267	381	342
Gd_00593-cd	838	Saxony Anhalt	Germany	bat	Pd-1	Mmyo	1	yes	yes	yes	no	192	180	331	338	205	208	228	396	221	249	142	409	258	NA	276	267	489	342
Gd_00593-ce	838	Saxony Anhalt	Germany	bat	Pd-1	Mmyo	2	no	yes	yes	no	262	NA	264	414	372	208	224	411	239	249	142	397	264	293	271	267	381	342
Gd_00598-aaa	237	Mecklenburg Western Pomerania	Germany	environment	Pd-1	NA	2	no	no	no	no	267	207	264	356	212	214	224	411	239	249	142	452	264	245	276	267	441	342
Gd_00598-ab	237	Mecklenburg Western Pomerania	Germany	environment	Pd-1	NA	1	no	no	yes	no	226	186	NA	410	360	208	224	411	239	249	142	446	264	245	276	267	431	342
Gd_00601-aa	237	Mecklenburg Western Pomerania	Germany	environment	Pd-1	NA	2	no	no	yes	no	201	186	NA	398	366	208	224	411	239	261	142	409	264	245	271	267	431	347
Gd_00601-ab	237	Mecklenburg Western Pomerania	Germany	environment	Pd-1	NA	2	no	no	yes	no	216	186	NA	386	372	208	224	396	239	249	142	440	235	245	271	267	461	342
Gd_00601-ba	237	Mecklenburg Western Pomerania	Germany	environment	Pd-1	NA	1	no	no	yes	no	216	186	NA	392	372	208	224	411	239	249	142	446	264	245	271	267	431	342
Gd_00601-bb	237	Mecklenburg Western Pomerania	Germany	environment	Pd-1	NA	2	no	no	no	no	262	207	264	356	212	214	224	411	239	249	142	452	264	245	276	267	441	342
Gd_00601-ca	237	Mecklenburg Western Pomerania	Germany	environment	Pd-1	NA	2	no	no	yes	no	262	207	NA	398	212	214	224	411	239	249	142	452	264	245	271	267	461	342
Gd_00601-cb	237	Mecklenburg Western Pomerania	Germany	environment	Pd-1	NA	2	no	no	yes	no	226	196	264	368	205	208	224	411	239	255	148	421	264	245	271	267	441	342
Gd_00603-aa	237	Mecklenburg Western Pomerania	Germany	environment	Pd-1	NA	1	no	no	yes	no	196	196	264	392	366	208	233	396	239	261	154	397	258	245	271	267	481	347
Gd_00603-ca	237	Mecklenburg Western Pomerania	Germany	environment	Pd-1	NA	2	no	no	yes	no	267	207	NA	398	212	214	224	411	239	249	142	452	264	245	271	267	431	342
Gd_00603-cb	237	Mecklenburg Western Pomerania	Germany	environment	Pd-1	NA	2	no	no	no	no	221	196	NA	362	NA	208	224	411	239	255	148	421	264	245	271	267	441	342
Gd_00603-cc	237	Mecklenburg Western Pomerania	Germany	environment	Pd-1	NA	1	no	no	yes	no	216	186	NA	398	372	208	224	396	239	249	142	434	235	245	271	267	431	342
Gd_00603-cd	237	Mecklenburg Western Pomerania	Germany	environment	Pd-1	NA	2	no	no	no	no	211	186	NA	386	366	208	233	396	239	261	142	446	264	245	271	267	461	347
Gd_00605-ba	237	Mecklenburg Western Pomerania	Germany	environment	Pd-1	NA	1	no	no	yes	no	211	180	264	392	360	208	233	426	239	249	142	390	264	245	271	267	431	342
Gd_00605-bb	237	Mecklenburg Western Pomerania	Germany	environment	Pd-1	NA	2	no	no	no	no	267	207	264	356	212	214	224	411	239	249	142	452	264	245	276	267	441	342
Gd_00606-ca	237	Mecklenburg Western Pomerania	Germany	environment	Pd-1	NA	2	no	no	no	no	211	186	264	386	366	208	233	396	239	261	142	446	264	245	271	267	461	347
Gd_00607-aa	237	Mecklenburg Western Pomerania	Germany	environment	Pd-1	NA	2	no	no	no	no	211	180	264	410	366	208	224	426	239	249	142	403	264	245	271	267	431	342
Gd_00607-ab	237	Mecklenburg Western Pomerania	Germany	environment	Pd-1	NA	2	no	no	no	no	211	186	264	386	366	208	233	396	239	261	142	446	264	245	271	267	461	347
Gd_00607-af	237	Mecklenburg Western Pomerania	Germany	environment	Pd-1	NA	1	no	no	yes	no	196	180	NA	398	366	208	224	411	239	255	148	476	264	245	271	267	431	347
Gd_00607-ag	237	Mecklenburg Western Pomerania	Germany	environment	Pd-1	NA	1	no	no	no	no	211	180	264	392	372	208	233	426	239	249	142	390	264	245	271	267	431	342
Gd_00607-ah	237	Mecklenburg Western Pomerania	Germany	environment	Pd-1	NA	2	no	no	yes	no	221	192	264	404	360	208	224	411	239	249	142	446	264	245	271	267	431	342
Gd_00607-ba	237	Mecklenburg Western Pomerania	Germany	environment	Pd-1	NA	1	no	no	no	no	252	196	264	404	372	208	224	411	242	255	142	446	264	245	276	267	431	342
Gd_00607-bb	237	Mecklenburg Western Pomerania	Germany	environment	Pd-1	NA	1	no	no	no	no	211	180	264	392	372	208	233	426	239	249	142	390	264	245	271	267	431	342
Gd_00607-bc	237	Mecklenburg Western Pomerania	Germany	environment	Pd-1	NA	1	no	no	yes	no	211	186	264	380	366	208	224	411	239	249	142	446	271	245	271	267	431	342
Gd_00607-be	237	Mecklenburg Western Pomerania	Germany	environment	Pd-1	NA	2	no	no	yes	no	221	192	264	404	NA	208	224	411	239	249	142	446	264	245	271	267	431	342
Gd_00608-aa	237	Mecklenburg Western Pomerania	Germany	environment	Pd-1	NA	2	no	no	yes	no	211	180	264	392	NA	208	233	426	239	249	142	390	264	245	271	267	461	342
Gd_00608-ab	237	Mecklenburg Western Pomerania	Germany	environment	Pd-1	NA	1	no	no	no	no	196	196	264	392	366	208	233	396	239	261	154	397	258	245	271	267	481	347
Gd_00608-ac	237	Mecklenburg Western Pomerania	Germany	environment	Pd-1	NA	2	no	no	no	no	267	207	264	356	212	214	224	411	239	249	142	452	264	245	276	267	441	342
Gd_00608-ad	237	Mecklenburg Western Pomerania	Germany	environment	Pd-1	NA	2	no	no	no	no	211	186	264	398	366	208	233	396	239	261	142	446	264	245	271	267	461	347
Gd_00608-ae	237	Mecklenburg Western Pomerania	Germany	environment	Pd-1	NA	1	no	no	no	no	196	196	264	392	366	208	233	396	239	261	154	397	258	245	271	267	481	347
Gd_00608-af	237	Mecklenburg Western Pomerania	Germany	environment	Pd-1	NA	1	no	no	no	no	252	196	264	404	372	208	224	411	242	255	142	446	264	245	276	267	431	342
Gd_00608-ag	237	Mecklenburg Western Pomerania	Germany	environment	Pd-1	NA	2	no	no	yes	no	216	186	264	392	366	208	233	396	239	261	142	446	264	245	271	267	461	347
Gd_00608-ah	237	Mecklenburg Western Pomerania	Germany	environment	Pd-1	NA	2	no	no	no	no	211	186	264	398	NA	208	233	396	239	261	142	452	264	245	271	267	461	347
Gd_00608-ba	237	Mecklenburg Western Pomerania	Germany	environment	Pd-1	NA	1	no	no	yes	no	221	196	264	398	224	208	224	411	239	249	142	458	271	245	271	267	431	342
Gd_00608-bb	237	Mecklenburg Western Pomerania	Germany	environment	Pd-1	NA	2	no	no	no	no	257	180	264	398	366	208	224	426	242	249	142	421	271	245	271	267	441	335
Gd_00608-bc	237	Mecklenburg Western Pomerania	Germany	environment	Pd-1	NA	2	no	no	no	no	226	196	264	368	372	208	224	411	239	255	148	421	264	245	271	267	441	342
Gd_00609-ab	237	Mecklenburg Western Pomerania	Germany	environment	Pd-1	NA	2	no	no	no	no	221	196	264	362	372	208	224	411	239	255	148	421	264	245	271	267	441	342
Gd_00609-ac	237	Mecklenburg Western Pomerania	Germany	environment	Pd-1	NA	2	no	no	yes	no	262	186	264	410	366	208	208	426	239	249	142	421	246	245	276	267	441	335
Gd_00609-ad	237	Mecklenburg Western Pomerania	Germany	environment	Pd-1	NA	2	no	no	no	no	226	186	264	404	360	208	224	411	239	249	142	446	264	245	271	267	431	342
Gd_00609-ae	237	Mecklenburg Western Pomerania	Germany	environment	Pd-1	NA	2	no	no	no	no	267	207	264	356	212	214	224	411	239	249	142	452	264	245	276	267	441	342
Gd_00609-af	237	Mecklenburg Western Pomerania	Germany	environment	Pd-1	NA	1	no	no	yes	no	216	180	264	386	NA	208	233	426	239	249	142	390	264	245	271	267	431	342
Gd_00609-ag	237	Mecklenburg Western Pomerania	Germany	environment	Pd-1	NA	1	no	no	yes	no	216	180	264	386	372	208	233	426	239	249	142	390	264	245	271	267	431	342
Gd_00609-ah	237	Mecklenburg Western Pomerania	Germany	environment	Pd-1	NA	2	no	no	no	no	262	186	264	410	366	208	208	426	239	249	142	421	246	245	276	267	441	335
Gd_00609-ba	237	Mecklenburg Western Pomerania	Germany	environment	Pd-1	NA	2	no	no	no	no	257	180	264	398	366	208	224	426	242	249	142	421	271	245	271	267	441	335
Gd_00609-bb	237	Mecklenburg Western Pomerania	Germany	environment	Pd-1	NA	1	no	no	no	no	211	180	264	392	372	208	233	426	239	249	142	390	264	245	271	267	431	342
Gd_00609-bc	237	Mecklenburg Western Pomerania	Germany	environment	Pd-1	NA	1	no	no	no	no	211	180	264	392	372	208	233	426	239	249	142	390	264	245	271	267	431	342
Gd_00610-aa	237	Mecklenburg Western Pomerania	Germany	environment	Pd-1	NA	1	no	no	no	no	257	196	264	422	372	208	224	411	239	255	142	446	264	245	276	267	431	342
Gd_00610-ab	237	Mecklenburg Western Pomerania	Germany	environment	Pd-1	NA	2	no	no	yes	no	201	192	264	410	NA	208	224	411	239	261	142	409	264	245	276	267	431	347
Gd_00610-ac	237	Mecklenburg Western Pomerania	Germany	environment	Pd-1	NA	2	no	no	no	no	201	192	264	410	NA	208	224	411	239	261	142	409	264	245	276	267	431	347
Gd_00610-ad	237	Mecklenburg Western Pomerania	Germany	environment	Pd-1	NA	1	no	no	no	no	252	196	264	404	372	208	224	411	242	255	142	446	264	245	276	267	431	342
Gd_00610-ae	237	Mecklenburg Western Pomerania	Germany	environment	Pd-1	NA	2	no	no	no	no	201	192	264	410	366	208	224	411	239	261	142	409	264	245	276	267	431	347
Gd_00610-af	237	Mecklenburg Western Pomerania	Germany	environment	Pd-1	NA	2	no	no	no	no	201	192	264	410	366	208	224	411	239	261	142	409	264	245	276	267	431	347
Gd_00610-ag	237	Mecklenburg Western Pomerania	Germany	environment	Pd-1	NA	1	no	no	no	no	221	186	264	410	372	208	224	411	239	249	142	446	264	245	276	267	431	342
Gd_00610-ah	237	Mecklenburg Western Pomerania	Germany	environment	Pd-1	NA	2	no	no	no	no	201	186	264	404	366	208	224	411	239	261	142	409	264	245	276	267	431	347
Gd_00610-ba	237	Mecklenburg Western Pomerania	Germany	environment	Pd-1	NA	2	no	no	no	no	211	186	264	398	366	208	233	396	239	261	142	446	264	245	271	267	461	347
Gd_00610-bb	237	Mecklenburg Western Pomerania	Germany	environment	Pd-1	NA	2	no	no	no	no	201	192	264	410	366	208	224	411	239	261	142	409	264	245	276	267	431	347
Gd_00610-bc	237	Mecklenburg Western Pomerania	Germany	environment	Pd-1	NA	2	no	no	no	no	201	192	264	410	NA	208	224	411	239	261	142	409	264	245	276	267	431	347
Gd_00612-aa	237	Mecklenburg Western Pomerania	Germany	environment	Pd-1	NA	1	no	no	yes	no	211	180	264	NA	372	208	233	426	239	249	142	390	264	245	271	267	NA	342
Gd_00612-ab	237	Mecklenburg Western Pomerania	Germany	environment	Pd-1	NA	1	no	no	yes	no	257	196	264	404	372	208	224	411	239	255	142	446	264	245	276	267	441	342
Gd_00612-ac	237	Mecklenburg Western Pomerania	Germany	environment	Pd-1	NA	1	no	no	no	no	262	186	264	398	372	214	224	411	239	249	142	421	264	245	276	292	441	335
Gd_00612-ad	237	Mecklenburg Western Pomerania	Germany	environment	Pd-1	NA	2	no	no	no	no	216	186	264	398	366	208	233	396	239	261	142	446	264	245	271	267	461	347
Gd_00612-ae	237	Mecklenburg Western Pomerania	Germany	environment	Pd-1	NA	2	no	no	no	no	201	186	264	410	366	208	224	411	239	261	142	409	264	245	276	267	431	347
Gd_00612-af	237	Mecklenburg Western Pomerania	Germany	environment	Pd-1	NA	2	no	no	no	no	211	186	264	398	366	208	233	396	239	261	142	446	264	245	271	267	461	347
Gd_00612-ag	237	Mecklenburg Western Pomerania	Germany	environment	Pd-1	NA	1	no	no	no	no	262	186	264	398	NA	214	224	411	239	249	142	421	264	245	276	292	441	335
Gd_00612-ah	237	Mecklenburg Western Pomerania	Germany	environment	Pd-1	NA	1	no	no	yes	no	211	186	264	398	NA	208	224	396	239	249	142	440	235	245	271	267	431	342
Gd_00612-ba	237	Mecklenburg Western Pomerania	Germany	environment	Pd-1	NA	2	no	no	no	no	211	186	264	398	366	208	233	396	239	261	142	446	264	245	271	267	461	347
Gd_00612-bb	237	Mecklenburg Western Pomerania	Germany	environment	Pd-1	NA	1	no	no	no	no	262	186	264	398	372	214	224	411	239	249	142	421	264	245	276	292	441	335
Gd_00612-bc	237	Mecklenburg Western Pomerania	Germany	environment	Pd-1	NA	1	no	no	no	no	196	196	264	392	366	208	233	396	239	261	154	397	258	245	271	267	481	347
Gd_00613-aa	237	Mecklenburg Western Pomerania	Germany	environment	Pd-1	NA	1	no	no	no	no	211	186	264	398	372	208	224	396	239	249	142	440	235	245	271	267	431	342
Gd_00613-ab	237	Mecklenburg Western Pomerania	Germany	environment	Pd-1	NA	1	no	no	yes	no	211	192	264	398	372	208	224	396	239	249	142	440	235	245	271	267	431	342
Gd_00613-ac	237	Mecklenburg Western Pomerania	Germany	environment	Pd-1	NA	1	no	no	no	no	252	196	264	404	372	208	224	411	242	255	142	446	264	245	276	267	431	342
Gd_00613-ad	237	Mecklenburg Western Pomerania	Germany	environment	Pd-1	NA	2	no	no	no	no	211	186	264	398	NA	208	233	396	239	261	142	446	264	245	271	267	461	347
Gd_00619-ba	540	Central	Poland	environment	Pd-1	NA	1	yes	yes	yes	no	277	207	356	426	366	214	228	365	233	267	142	367	342	275	265	267	431	391
Gd_00626-ab	237	Mecklenburg Western Pomerania	Germany	bat	Pd-1	Mbra	2	no	no	yes	no	196	196	240	398	NA	208	224	396	239	261	142	390	264	245	271	267	431	342
Gd_00626-ac	237	Mecklenburg Western Pomerania	Germany	bat	Pd-1	Mbra	1	no	no	no	no	252	196	264	404	372	208	224	411	242	255	142	446	264	245	276	267	431	342
Gd_00626-ad	237	Mecklenburg Western Pomerania	Germany	bat	Pd-1	Mbra	2	no	no	no	no	196	196	240	398	360	208	224	396	239	261	142	390	264	245	271	267	431	342
Gd_00630-aa	742	Jönköpings Län	Sweden	bat	Pd-1	Mbra	2	no	yes	yes	no	221	377	264	374	390	208	315	365	227	261	160	409	258	245	271	274	383	352
Gd_00630-ad	742	Jönköpings Län	Sweden	bat	Pd-1	Mbra	2	no	yes	no	no	221	377	264	374	390	208	315	365	227	261	160	409	258	245	271	274	383	352
Gd_00630-ae	742	Jönköpings Län	Sweden	bat	Pd-1	Mbra	2	no	yes	no	no	221	377	264	374	390	208	315	365	227	261	160	409	258	245	271	274	383	352
Gd_00630-bc	742	Jönköpings Län	Sweden	bat	Pd-1	Mbra	2	no	yes	no	no	221	377	264	374	390	208	315	365	227	261	160	409	258	245	271	274	383	352
Gd_00630-bk	742	Jönköpings Län	Sweden	bat	Pd-1	Mbra	2	no	yes	no	no	221	377	264	374	390	208	315	365	227	261	160	409	258	245	271	274	383	352
Gd_00630-bl	742	Jönköpings Län	Sweden	bat	Pd-1	Mbra	2	no	yes	no	no	221	377	264	374	390	208	315	365	227	261	160	409	258	245	271	274	383	352
Gd_00631-aa	742	Jönköpings Län	Sweden	bat	Pd-1	Mbra	2	no	yes	no	no	221	377	264	374	390	208	315	365	227	261	160	409	258	245	271	274	383	352
Gd_00631-ab	742	Jönköpings Län	Sweden	bat	Pd-1	Mbra	2	no	yes	no	no	221	377	264	374	390	208	315	365	227	261	160	409	258	245	271	274	383	352
Gd_00631-aj	742	Jönköpings Län	Sweden	bat	Pd-1	Mbra	2	no	yes	no	no	221	377	264	374	390	208	315	365	227	261	160	409	258	245	271	274	383	352
Gd_00633-aa	741	Lower Silesia	Poland	bat	Pd-1	Mmyo	1	no	yes	yes	no	221	203	264	456	360	208	224	396	239	261	148	409	300	239	265	285	451	347
Gd_00633-ab	741	Lower Silesia	Poland	bat	Pd-1	Mmyo	1	no	yes	no	no	221	203	264	456	360	208	224	396	239	261	148	409	300	239	265	285	451	347
Gd_00633-ac	741	Lower Silesia	Poland	bat	Pd-1	Mmyo	1	no	yes	yes	no	221	203	264	456	NA	208	224	396	239	261	148	409	300	239	265	285	451	347
Gd_00633-ad	741	Lower Silesia	Poland	bat	Pd-1	Mmyo	2	no	yes	yes	no	226	172	264	404	NA	208	224	411	239	261	142	446	264	245	276	267	431	342
Gd_00633-ae	741	Lower Silesia	Poland	bat	Pd-1	Mmyo	1	no	yes	no	no	221	203	264	456	360	208	224	396	239	261	148	409	300	239	265	285	451	347
Gd_00636-ae	61	Carinthia	Austria	environment	Pd-1	NA	2	no	yes	no	no	257	180	NA	378	205	208	315	365	233	255	142	384	312	281	295	310	322	352
Gd_00637-aa	61	Carinthia	Austria	environment	Pd-1	NA	2	no	yes	no	no	257	180	NA	378	205	208	315	365	233	255	142	384	312	281	295	310	322	352
Gd_00639-ba	497	Mecsek Mts.	Hungary	environment	Pd-1	NA	1	no	yes	yes	no	307	265	325	408	212	208	NA	411	209	255	160	403	288	239	265	298	322	342
Gd_00642-aa	411	Bakony Mts.	Hungary	environment	Pd-1	NA	1	no	yes	yes	no	302	156	NA	378	348	220	454	365	242	255	154	403	312	239	265	285	322	272
Gd_00642-ad	411	Bakony Mts.	Hungary	environment	Pd-1	NA	1	no	yes	no	no	302	156	NA	378	348	220	454	365	242	255	154	403	312	239	265	285	322	272
Gd_00642-ae	411	Bakony Mts.	Hungary	environment	Pd-1	NA	1	no	yes	yes	no	302	156	NA	378	NA	220	454	365	242	255	154	403	312	239	265	285	322	272
Gd_00642-ag	411	Bakony Mts.	Hungary	environment	Pd-1	NA	1	no	yes	no	no	302	156	NA	378	348	220	454	365	242	255	154	403	312	239	265	285	322	272
Gd_00645-aa	237	Mecklenburg Western Pomerania	Germany	environment	Pd-1	NA	2	no	no	no	no	211	186	264	398	NA	208	233	396	239	261	142	446	264	245	271	267	461	347
Gd_00653-ca	588	Bakony Mts.	Hungary	environment	Pd-1	NA	1	no	yes	yes	no	307	192	392	396	205	196	279	365	221	249	148	397	312	239	308	285	381	332
Gd_00654-aa	588	Bakony Mts.	Hungary	environment	Pd-1	NA	2	no	yes	yes	no	282	536	460	402	336	220	336	365	233	255	154	416	324	239	271	267	451	352
Gd_00654-ca	588	Bakony Mts.	Hungary	environment	Pd-1	NA	2	no	yes	yes	no	277	NA	460	402	336	220	336	365	233	255	154	416	324	239	271	267	451	352
Gd_00656-ca	108	North-Rhine Westphalia	Germany	environment	Pd-1	NA	1	no	yes	yes	no	196	186	264	380	372	208	362	411	209	243	142	403	258	245	271	267	431	342
Gd_00656-cb	108	North-Rhine Westphalia	Germany	environment	Pd-1	NA	1	no	yes	no	no	196	186	264	380	372	208	362	411	209	243	142	403	258	245	271	267	431	342
Gd_00657-ca	107	North-Rhine Westphalia	Germany	environment	Pd-1	NA	1	yes	yes	yes	no	196	186	264	380	378	208	362	411	209	243	142	403	258	245	271	267	431	342
Gd_00661-aa	107	North-Rhine Westphalia	Germany	environment	Pd-1	NA	1	yes	yes	yes	no	231	161	264	356	366	208	224	396	233	249	142	384	294	245	271	267	391	347
Gd_00661-ba	107	North-Rhine Westphalia	Germany	environment	Pd-1	NA	1	yes	yes	yes	no	257	196	264	386	360	214	233	426	227	249	142	409	271	245	271	267	421	327
Gd_00661-bb	107	North-Rhine Westphalia	Germany	environment	Pd-1	NA	1	yes	yes	yes	no	257	196	264	386	360	214	233	426	227	249	142	409	271	245	271	267	419	327
Gd_00661-bd	107	North-Rhine Westphalia	Germany	environment	Pd-1	NA	1	no	yes	yes	no	196	186	264	380	NA	208	362	411	209	243	142	403	258	245	271	267	431	342
Gd_00661-ca	107	North-Rhine Westphalia	Germany	environment	Pd-1	NA	1	no	yes	no	no	196	186	264	380	NA	208	362	411	209	243	142	403	258	245	271	267	431	342
Gd_00661-cg	107	North-Rhine Westphalia	Germany	environment	Pd-1	NA	1	no	yes	yes	no	196	NA	264	380	378	208	362	411	209	243	142	403	258	245	271	267	431	342
Gd_00663-aa	261	Lower Austria	Austria	bat	Pd-1	Mmyo	2	no	yes	yes	no	267	250	356	386	372	208	269	365	221	383	142	403	240	239	265	285	527	352
Gd_00664-ab	261	Lower Austria	Austria	bat	Pd-1	Mmyo	2	no	yes	no	no	267	250	356	386	372	208	269	365	221	383	142	403	240	239	265	285	527	352
Gd_00664-ac	261	Lower Austria	Austria	bat	Pd-1	Mmyo	2	no	yes	no	no	267	250	356	386	372	208	269	365	221	383	142	403	240	239	265	285	527	352
Gd_00664-ad	261	Lower Austria	Austria	bat	Pd-1	Mmyo	2	no	yes	no	no	267	250	356	386	372	208	269	365	221	383	142	403	240	239	265	285	527	352
Gd_00666-ab	261	Lower Austria	Austria	bat	Pd-1	Mmyo	2	no	yes	no	no	267	250	356	386	372	208	269	365	221	383	142	403	240	239	265	285	527	352
Gd_00666-ac	261	Lower Austria	Austria	bat	Pd-1	Mmyo	2	no	yes	no	no	267	250	356	386	372	208	269	365	221	383	142	403	240	239	265	285	527	352
Gd_00666-ad	261	Lower Austria	Austria	bat	Pd-1	Mmyo	2	no	yes	yes	no	267	250	356	386	NA	208	269	365	221	383	142	403	240	239	265	285	527	352
Gd_00667-aa	261	Lower Austria	Austria	bat	Pd-1	Mmyo	2	no	yes	no	no	267	250	356	386	NA	208	269	365	221	383	142	403	240	239	265	285	527	352
Gd_00667-ab	261	Lower Austria	Austria	bat	Pd-1	Mmyo	2	no	yes	yes	no	267	232	356	386	372	208	269	365	221	383	142	403	240	239	265	285	527	352
Gd_00667-ad	261	Lower Austria	Austria	bat	Pd-1	Mmyo	2	no	yes	no	no	267	250	356	386	372	208	269	365	221	383	142	403	240	239	265	285	527	352
Gd_00676-aa	496	Chavdartzi	Bulgaria	bat	Pd-1	Mmyo	1	yes	yes	yes	no	236	207	386	372	542	208	274	381	209	249	148	337	312	239	295	316	431	266
Gd_00676-ac	496	Chavdartzi	Bulgaria	bat	Pd-1	Mmyo	1	yes	yes	yes	no	247	385	386	366	205	208	274	411	209	249	148	337	305	275	325	267	431	266
Gd_00676-ad	496	Chavdartzi	Bulgaria	bat	Pd-1	Mmyo	1	no	yes	no	no	236	207	386	372	542	208	274	381	209	249	148	337	312	239	295	316	431	266
Gd_00677-aa	496	Chavdartzi	Bulgaria	bat	Pd-1	Mmyo	2	yes	yes	yes	no	236	186	264	414	218	208	310	381	209	297	148	337	312	275	320	260	322	266
Gd_00677-ac	496	Chavdartzi	Bulgaria	bat	Pd-1	Mmyo	2	yes	yes	yes	no	329	307	380	396	674	214	304	381	221	249	148	337	305	239	305	267	393	266
Gd_00677-ad	496	Chavdartzi	Bulgaria	bat	Pd-1	Mmyo	2	yes	yes	yes	no	262	353	392	344	205	208	279	381	227	255	154	337	312	239	320	267	431	266
Gd_00678-ba	496	Chavdartzi	Bulgaria	bat	Pd-1	Mmyo	2	no	yes	no	no	329	307	380	396	674	214	304	381	221	249	148	337	305	239	305	267	393	266
Gd_00678-bd	496	Chavdartzi	Bulgaria	bat	Pd-1	Mmyo	1	no	yes	no	no	247	385	386	366	205	208	274	411	209	249	148	337	305	275	325	267	431	266
Gd_00678-be	496	Chavdartzi	Bulgaria	bat	Pd-1	Mmyo	1	no	yes	no	no	236	207	386	372	542	208	274	381	209	249	148	337	312	239	295	316	431	266
Gd_00679-aa	496	Chavdartzi	Bulgaria	bat	Pd-1	Mmyo	1	no	yes	no	no	236	207	386	372	542	208	274	381	209	249	148	337	312	239	295	316	431	266
Gd_00679-ab	496	Chavdartzi	Bulgaria	bat	Pd-1	Mmyo	2	yes	yes	yes	no	272	317	264	378	205	208	330	411	209	249	148	337	318	239	353	285	322	266
Gd_00679-ad	496	Chavdartzi	Bulgaria	bat	Pd-1	Mmyo	1	no	yes	no	no	247	385	386	366	205	208	274	411	209	249	148	337	305	275	325	267	431	266
Gd_00679-ae	496	Chavdartzi	Bulgaria	bat	Pd-1	Mmyo	2	yes	yes	yes	no	277	317	264	378	205	208	330	411	209	249	148	337	318	239	353	285	322	266
Gd_00682-aa	109	Baden-Württemberg	Germany	environment	Pd-1	NA	1	no	yes	yes	no	307	359	264	408	218	208	315	396	229	249	148	367	312	269	320	267	391	352
Gd_00683-aa	109	Baden-Württemberg	Germany	environment	Pd-1	NA	1	no	yes	no	no	307	359	264	408	218	208	315	396	229	249	148	367	312	269	320	267	391	352
Gd_00684-ca	109	Baden-Württemberg	Germany	environment	Pd-1	NA	1	no	yes	yes	no	307	NA	264	408	218	208	315	396	229	249	148	367	312	269	320	267	391	352
Gd_00691-aa	237	Mecklenburg Western Pomerania	Germany	environment	Pd-1	NA	2	no	no	no	no	221	196	264	362	372	208	224	411	239	255	148	421	264	245	271	267	441	342
Gd_00691-ba	237	Mecklenburg Western Pomerania	Germany	environment	Pd-1	NA	2	no	no	no	no	211	186	264	386	NA	208	233	396	239	261	142	446	264	245	271	267	461	347
Gd_00692-ba	109	Baden-Württemberg	Germany	environment	Pd-1	NA	2	no	yes	no	no	201	NA	264	386	205	214	269	349	229	261	148	390	258	269	271	280	322	347
Gd_00692-ca	109	Baden-Württemberg	Germany	environment	Pd-1	NA	2	no	yes	yes	no	201	NA	264	386	205	214	269	349	229	NA	NA	390	258	269	271	280	322	347
Gd_00708-bb	548	Tatra Mountains	Poland	environment	Pd-2	NA	1	yes	yes	yes	no	239	180	288	388	175	196	274	396	189	237	262	373	235	263	246	254	272	347
Gd_00709-aa	849	Carpathians Mountains	Poland	environment	Pd-1	NA	2	yes	yes	yes	no	292	NA	356	408	212	214	459	381	198	365	142	367	330	281	271	285	391	342
Gd_00734-aa	237	Mecklenburg Western Pomerania	Germany	environment	Pd-1	NA	2	no	no	no	no	211	186	264	398	366	208	233	396	239	261	142	446	264	245	271	267	461	347
Gd_00734-ab	237	Mecklenburg Western Pomerania	Germany	environment	Pd-1	NA	2	no	no	no	no	211	186	264	386	366	208	233	396	239	261	142	446	264	245	271	267	461	347
Gd_00734-ac	237	Mecklenburg Western Pomerania	Germany	environment	Pd-1	NA	2	no	no	no	no	211	186	264	398	366	208	239	396	239	261	142	446	264	245	271	267	461	347
Gd_00734-baa	237	Mecklenburg Western Pomerania	Germany	environment	Pd-1	NA	2	no	no	no	no	226	196	264	368	372	208	224	411	239	255	148	421	264	245	271	267	441	342
Gd_00734-ca	237	Mecklenburg Western Pomerania	Germany	environment	Pd-1	NA	1	no	no	yes	no	257	186	264	398	372	214	228	411	239	249	142	421	264	245	276	292	441	335
Gd_00736-aa	237	Mecklenburg Western Pomerania	Germany	environment	Pd-1	NA	1	no	no	no	no	211	180	264	392	372	208	233	426	239	249	142	390	264	245	271	267	431	342
Gd_00736-ab	237	Mecklenburg Western Pomerania	Germany	environment	Pd-1	NA	1	no	no	no	no	211	180	264	392	NA	208	233	426	239	249	142	390	264	245	271	267	431	342
Gd_00753-ca	343	Lower Silesia	Poland	bat	Pd-1	Mmyo	2	no	yes	yes	no	196	196	264	450	205	208	224	396	215	255	148	397	253	245	265	285	381	335
Gd_00753-da	343	Lower Silesia	Poland	bat	Pd-1	Mmyo	2	no	yes	no	no	196	196	264	450	205	208	224	396	215	255	148	397	253	245	265	285	381	335
Gd_00753-db	343	Lower Silesia	Poland	bat	Pd-1	Mmyo	2	no	yes	no	no	196	196	264	450	205	208	224	396	215	255	148	397	253	245	265	285	381	335
Gd_00757-aa	836	Lower Silesia	Poland	bat	Pd-1	Mmyo	1	no	yes	yes	no	201	166	264	396	229	208	233	396	239	255	142	434	324	239	271	285	381	347
Gd_00757-ab	836	Lower Silesia	Poland	bat	Pd-1	Mmyo	1	no	yes	no	no	201	166	264	396	229	208	233	396	239	255	142	434	324	239	271	285	381	347
Gd_00758-aa	836	Lower Silesia	Poland	bat	Pd-1	Mmyo	1	no	yes	yes	no	201	166	264	396	229	208	233	396	239	255	142	434	318	239	271	285	381	347
Gd_00758-ab	836	Lower Silesia	Poland	bat	Pd-2	Mmyo	2	yes	yes	yes	no	219	172	282	382	230	196	274	381	189	237	190	373	235	263	344	254	272	347
Gd_00759-ab	836	Lower Silesia	Poland	bat	Pd-1	Mmyo	2	no	yes	no	no	196	192	264	374	205	208	371	396	215	255	148	428	258	275	271	292	381	342
Gd_00760-aa	836	Lower Silesia	Poland	bat	Pd-1	Mmyo	1	no	yes	yes	no	196	180	264	438	205	208	208	396	215	249	148	390	264	245	330	267	333	347
Gd_00760-ab	836	Lower Silesia	Poland	bat	Pd-1	Mmyo	1	no	yes	no	no	196	180	264	438	205	208	208	396	215	249	148	390	264	245	330	267	333	347
Gd_00761-aa	836	Lower Silesia	Poland	bat	Pd-1	Mmyo	2	no	yes	no	no	196	192	264	374	205	208	371	396	215	255	148	428	258	275	271	292	381	342
Gd_00761-ab	836	Lower Silesia	Poland	bat	Pd-1	Mmyo	2	no	yes	no	no	196	192	264	374	205	208	371	396	215	255	148	428	258	275	271	292	381	342
Gd_00763-ab	836	Lower Silesia	Poland	bat	Pd-1	Mnat	2	no	yes	no	no	196	192	264	374	205	208	371	396	215	255	148	428	258	275	271	292	381	342
Gd_00769-aa	836	Lower Silesia	Poland	bat	Pd-1	Mmyo	2	no	yes	no	no	196	192	264	374	205	208	371	396	215	255	148	428	258	275	271	292	381	342
Gd_00772-ac	370	Khmelnytskyi	Ukraine	bat	Pd-1	Mmyo	1	no	yes	yes	no	192	255	368	374	212	NA	224	396	239	377	142	379	318	245	271	267	441	327
Gd_00772-ad	370	Khmelnytskyi	Ukraine	bat	Pd-1	Mmyo	1	no	no	no	no	192	255	368	374	212	NA	224	396	239	377	142	379	318	245	271	267	441	327
Gd_00772-af	370	Khmelnytskyi	Ukraine	bat	Pd-1	Mmyo	1	no	no	yes	no	297	353	356	438	205	208	320	411	233	389	154	367	318	239	246	280	431	391
Gd_00774-aa	370	Khmelnytskyi	Ukraine	bat	Pd-1	Mmyo	2	no	yes	yes	no	267	207	380	432	476	226	284	411	233	512	154	367	240	275	265	310	527	356
Gd_00774-ab	370	Khmelnytskyi	Ukraine	bat	Pd-1	Mmyo	2	no	no	no	no	267	207	380	432	476	226	284	411	233	512	154	367	240	275	265	310	527	356
Gd_00774-ac	370	Khmelnytskyi	Ukraine	bat	Pd-1	Mmyo	2	no	no	yes	no	267	207	380	432	NA	226	284	411	233	512	154	367	240	275	265	310	527	356
Gd_00775-ba	370	Khmelnytskyi	Ukraine	bat	Pd-1	Mmyo	1	no	yes	no	no	226	377	356	426	396	208	224	396	239	NA	148	446	264	275	271	267	322	352
Gd_00775-bb	370	Khmelnytskyi	Ukraine	bat	Pd-1	Mmyo	1	no	no	no	no	226	377	356	426	396	208	224	396	239	NA	148	446	264	275	271	267	322	352
Gd_00775-bc	370	Khmelnytskyi	Ukraine	bat	Pd-1	Mmyo	1	no	no	no	no	226	377	356	426	396	208	224	396	239	NA	148	446	264	275	271	267	322	352
Gd_00776-ba	370	Khmelnytskyi	Ukraine	bat	Pd-1	Mmyo	1	no	yes	yes	no	297	359	356	438	205	208	320	411	233	389	154	367	318	239	246	280	431	391
Gd_00776-bb	370	Khmelnytskyi	Ukraine	bat	Pd-1	Mmyo	1	no	no	no	no	297	359	356	438	205	208	320	411	233	389	154	367	318	239	246	280	431	391
Gd_00776-bc	370	Khmelnytskyi	Ukraine	bat	Pd-1	Mmyo	1	no	no	no	no	297	359	356	438	205	208	320	411	233	389	154	367	318	239	246	280	431	391
Gd_00777-aa	237	Mecklenburg Western Pomerania	Germany	bat	Pd-1	Mmyo	2	no	no	yes	no	216	186	264	398	NA	208	233	396	239	261	142	446	264	245	271	267	461	347
Gd_00777-ab	237	Mecklenburg Western Pomerania	Germany	bat	Pd-1	Mmyo	2	no	no	no	no	211	186	264	398	NA	208	233	396	239	261	142	446	264	245	271	267	461	347
Gd_00780-aa	237	Mecklenburg Western Pomerania	Germany	bat	Pd-1	Mmyo	2	no	no	yes	no	257	186	264	404	NA	208	224	426	239	249	142	428	271	245	271	267	441	335
Gd_00780-ab	237	Mecklenburg Western Pomerania	Germany	bat	Pd-1	Mmyo	2	no	no	yes	no	257	186	264	404	366	208	224	426	239	249	142	428	271	245	271	267	441	335
Gd_00781-aa	237	Mecklenburg Western Pomerania	Germany	bat	Pd-1	Mmyo	2	no	no	no	no	267	207	264	356	212	214	224	411	239	249	142	452	264	245	276	267	441	342
Gd_00781-ab	237	Mecklenburg Western Pomerania	Germany	bat	Pd-1	Mmyo	2	no	no	no	no	267	207	264	356	212	214	224	411	239	249	142	452	264	245	276	267	441	342
Gd_00785-aa	237	Mecklenburg Western Pomerania	Germany	bat	Pd-2	Mdau	1	yes	yes	yes	no	206	180	282	382	356	196	274	396	189	231	250	384	235	263	344	254	272	342
Gd_00785-ab	237	Mecklenburg Western Pomerania	Germany	bat	Pd-2	Mdau	1	no	yes	no	no	206	180	282	382	356	196	274	396	189	231	250	384	235	263	344	254	272	342
Gd_00788-aa	237	Mecklenburg Western Pomerania	Germany	bat	Pd-1	Mnat	2	no	no	yes	no	211	186	264	398	366	208	233	396	239	261	142	446	264	245	271	267	461	342
Gd_00788-ab	237	Mecklenburg Western Pomerania	Germany	bat	Pd-1	Mnat	2	no	no	no	no	211	186	264	398	366	208	233	396	239	261	142	446	264	245	271	267	461	347
Gd_00788-ac	237	Mecklenburg Western Pomerania	Germany	bat	Pd-1	Mnat	2	no	no	no	no	211	186	264	398	NA	208	233	396	239	261	142	446	264	245	271	267	461	347
Gd_00788-ad	237	Mecklenburg Western Pomerania	Germany	bat	Pd-1	Mnat	2	no	no	no	no	211	186	264	398	366	208	233	396	239	261	142	446	264	245	271	267	461	347
Gd_00795-aa	237	Mecklenburg Western Pomerania	Germany	bat	Pd-1	Mmyo	1	no	no	yes	no	257	196	264	422	286	208	224	411	239	255	142	446	264	245	276	267	431	342
Gd_00795-ab	237	Mecklenburg Western Pomerania	Germany	bat	Pd-1	Mmyo	1	no	no	no	no	252	196	264	404	372	208	224	411	242	255	142	446	264	245	276	267	431	342
Gd_00795-ac	237	Mecklenburg Western Pomerania	Germany	bat	Pd-1	Mmyo	1	no	no	no	no	252	196	264	404	372	208	224	411	242	255	142	446	264	245	276	267	431	342
Gd_00796-aa	237	Mecklenburg Western Pomerania	Germany	bat	Pd-1	Mmyo	2	no	no	no	no	221	196	264	362	372	208	224	411	239	255	148	421	264	245	271	267	441	342
Gd_00796-ab	237	Mecklenburg Western Pomerania	Germany	bat	Pd-1	Mmyo	2	no	no	no	no	221	196	264	362	372	208	224	411	239	255	148	421	264	245	271	267	441	342
Gd_00796-ac	237	Mecklenburg Western Pomerania	Germany	bat	Pd-1	Mmyo	1	no	no	no	no	252	196	264	410	372	208	224	411	242	255	142	446	264	245	276	267	431	342
Gd_00797-aa	237	Mecklenburg Western Pomerania	Germany	bat	Pd-1	Mmyo	1	no	no	no	no	257	196	264	410	372	208	224	411	242	255	142	446	264	245	276	267	431	347
Gd_00797-ab	237	Mecklenburg Western Pomerania	Germany	bat	Pd-1	Mmyo	2	no	no	no	no	272	207	264	356	212	214	224	411	239	249	142	452	264	245	276	267	441	342
Gd_00797-ac	237	Mecklenburg Western Pomerania	Germany	bat	Pd-1	Mmyo	2	no	no	no	no	211	186	264	386	NA	208	233	396	239	261	142	446	264	245	271	267	461	347
Gd_00798-aa	237	Mecklenburg Western Pomerania	Germany	bat	Pd-1	Mmyo	2	no	no	no	no	267	207	264	356	212	214	224	411	239	249	142	452	264	245	276	267	441	342
Gd_00799-aa	237	Mecklenburg Western Pomerania	Germany	bat	Pd-1	Mmyo	1	no	no	no	no	211	180	264	392	372	208	233	426	239	249	142	390	264	245	271	267	431	342
Gd_00799-ab	237	Mecklenburg Western Pomerania	Germany	bat	Pd-1	Mmyo	1	no	no	no	no	257	196	264	410	372	208	224	411	242	255	142	446	264	245	276	267	431	347
Gd_00799-ac	237	Mecklenburg Western Pomerania	Germany	bat	Pd-1	Mmyo	1	no	no	no	no	257	196	264	410	372	208	224	411	242	255	142	446	264	245	276	267	431	347
Gd_00800-aa	237	Mecklenburg Western Pomerania	Germany	bat	Pd-1	Mmyo	1	no	no	no	no	252	180	264	410	372	208	224	411	242	255	142	446	264	245	276	267	431	342
Gd_00800-ab	237	Mecklenburg Western Pomerania	Germany	bat	Pd-1	Mmyo	1	no	no	no	no	252	180	264	410	372	208	224	411	242	255	142	446	264	245	276	267	431	342
Gd_00800-ac	237	Mecklenburg Western Pomerania	Germany	bat	Pd-1	Mmyo	1	no	no	yes	no	252	196	264	404	254	208	224	411	242	255	142	446	264	245	276	267	431	342
Gd_00802-aaaa	237	Mecklenburg Western Pomerania	Germany	bat	Pd-1	Mmyo	2	no	no	yes	no	221	196	264	362	NA	208	224	411	239	255	148	421	264	239	271	267	441	342
Gd_00802-acaa	237	Mecklenburg Western Pomerania	Germany	bat	Pd-1	Mmyo	2	no	no	no	no	221	196	264	362	372	208	224	411	239	255	148	421	264	245	271	267	441	342
Gd_00802-ad	237	Mecklenburg Western Pomerania	Germany	bat	Pd-1	Mmyo	2	no	no	yes	no	221	196	264	362	372	208	224	411	239	255	148	421	264	239	271	267	441	342
Gd_00809-aa	237	Mecklenburg Western Pomerania	Germany	bat	Pd-1	Mmyo	2	no	no	no	no	211	186	264	386	366	208	233	396	239	261	142	446	264	245	271	267	461	347
Gd_00814-aa	237	Mecklenburg Western Pomerania	Germany	bat	Pd-1	Mmyo	2	no	no	no	no	201	186	264	404	366	208	224	411	239	261	142	409	264	245	276	267	431	347
Gd_00819-aa	237	Mecklenburg Western Pomerania	Germany	environment	Pd-1	NA	1	no	no	no	no	211	180	264	392	NA	208	233	426	239	249	142	390	264	245	271	267	431	342
Gd_00819-ab	237	Mecklenburg Western Pomerania	Germany	environment	Pd-1	NA	2	no	no	no	no	211	186	264	398	NA	208	233	396	239	261	142	446	264	245	271	267	461	347
Gd_00819-ba	237	Mecklenburg Western Pomerania	Germany	environment	Pd-1	NA	2	no	no	no	no	201	186	264	410	366	208	224	411	239	261	142	409	264	245	276	267	431	347
Gd_00819-bb	237	Mecklenburg Western Pomerania	Germany	environment	Pd-1	NA	2	no	no	no	no	201	186	264	410	366	208	224	411	239	261	142	409	264	245	276	267	431	347
Gd_00819-ca	237	Mecklenburg Western Pomerania	Germany	environment	Pd-1	NA	1	no	no	no	yes	211	180	264	392	372	208	233	426	239	249	142	390	264	245	271	267	431	342
Gd_00819-cb	237	Mecklenburg Western Pomerania	Germany	environment	Pd-1	NA	2	no	no	no	no	196	196	240	398	360	208	224	396	239	261	142	390	264	245	271	267	431	342
Gd_00819-cc	237	Mecklenburg Western Pomerania	Germany	environment	Pd-1	NA	1	no	no	yes	no	221	180	264	392	372	208	233	426	239	249	142	390	264	245	271	267	431	342
Gd_00819-cd	237	Mecklenburg Western Pomerania	Germany	environment	Pd-1	NA	2	no	no	yes	no	257	180	264	398	NA	208	224	426	242	249	142	421	271	245	271	267	441	335
Gd_00819-ce	237	Mecklenburg Western Pomerania	Germany	environment	Pd-1	NA	2	no	no	yes	no	226	196	264	362	NA	208	224	411	239	255	148	421	264	245	276	267	441	335
Gd_00819-cf	237	Mecklenburg Western Pomerania	Germany	environment	Pd-1	NA	2	no	no	no	no	201	186	264	410	NA	208	224	411	239	261	142	409	264	245	276	267	431	347
Gd_00819-da	237	Mecklenburg Western Pomerania	Germany	environment	Pd-1	NA	2	no	no	no	no	201	186	264	410	366	208	224	411	239	261	142	409	264	245	276	267	431	347
Gd_00819-db	237	Mecklenburg Western Pomerania	Germany	environment	Pd-1	NA	1	no	no	no	no	211	180	264	392	372	208	233	426	239	249	142	390	264	245	271	267	431	342
Gd_00819-ea	237	Mecklenburg Western Pomerania	Germany	environment	Pd-1	NA	2	no	no	no	no	201	192	264	410	366	208	224	411	239	261	142	409	264	245	276	267	431	347
Gd_00820-aa	237	Mecklenburg Western Pomerania	Germany	environment	Pd-1	NA	1	no	no	no	no	252	196	264	404	372	208	224	411	242	255	142	446	264	245	276	267	431	342
Gd_00820-ab	237	Mecklenburg Western Pomerania	Germany	environment	Pd-1	NA	2	no	no	no	no	201	192	264	410	NA	208	224	411	239	261	142	409	264	245	276	267	431	347
Gd_00820-ac	237	Mecklenburg Western Pomerania	Germany	environment	Pd-1	NA	1	no	no	no	no	252	196	264	404	NA	208	224	411	242	255	142	446	264	245	276	267	431	342
Gd_00820-ad	237	Mecklenburg Western Pomerania	Germany	environment	Pd-1	NA	2	no	no	no	no	201	192	264	410	NA	208	224	411	239	261	142	409	264	245	276	267	431	347
Gd_00820-ae	237	Mecklenburg Western Pomerania	Germany	environment	Pd-1	NA	2	no	no	no	no	211	186	264	398	366	208	239	396	239	261	142	446	264	245	271	267	461	347
Gd_00820-ba	237	Mecklenburg Western Pomerania	Germany	environment	Pd-1	NA	2	no	no	no	no	211	186	264	398	366	208	233	396	239	261	142	446	264	245	271	267	461	347
Gd_00820-ca	237	Mecklenburg Western Pomerania	Germany	environment	Pd-1	NA	1	no	no	no	no	211	180	264	392	372	208	233	426	239	249	142	390	264	245	271	267	431	342
Gd_00820-cb	237	Mecklenburg Western Pomerania	Germany	environment	Pd-1	NA	1	no	no	no	no	221	192	264	398	366	208	224	411	239	249	142	458	271	245	271	267	431	342
Gd_00820-cc	237	Mecklenburg Western Pomerania	Germany	environment	Pd-1	NA	2	no	no	no	no	272	207	264	356	212	214	224	411	239	249	142	452	264	245	276	267	441	342
Gd_00820-ce	237	Mecklenburg Western Pomerania	Germany	environment	Pd-1	NA	2	no	no	yes	no	211	186	264	398	366	208	233	396	239	261	142	446	264	245	271	274	461	347
Gd_00820-cf	237	Mecklenburg Western Pomerania	Germany	environment	Pd-1	NA	2	no	no	no	no	211	186	264	398	NA	208	233	396	239	261	142	446	264	245	271	267	461	347
Gd_00820-cg	237	Mecklenburg Western Pomerania	Germany	environment	Pd-1	NA	2	no	no	no	no	201	192	264	410	NA	208	224	411	239	261	142	409	264	245	276	267	431	347
Gd_00820-ch	237	Mecklenburg Western Pomerania	Germany	environment	Pd-1	NA	2	no	no	no	no	226	186	264	404	360	208	224	411	239	249	142	446	264	245	271	267	431	342
Gd_00820-da	237	Mecklenburg Western Pomerania	Germany	environment	Pd-1	NA	1	no	no	no	no	252	196	264	404	372	208	224	411	242	255	142	446	264	245	276	267	431	342
Gd_00820-db	237	Mecklenburg Western Pomerania	Germany	environment	Pd-1	NA	2	no	no	no	no	226	186	264	404	360	208	224	411	239	249	142	446	264	245	271	267	431	342
Gd_00820-dc	237	Mecklenburg Western Pomerania	Germany	environment	Pd-1	NA	1	no	no	no	no	221	192	264	398	366	208	224	411	239	249	142	458	271	245	271	267	431	342
Gd_00820-dd	237	Mecklenburg Western Pomerania	Germany	environment	Pd-1	NA	1	no	no	no	no	257	196	264	422	372	208	224	411	239	255	142	446	264	245	276	267	431	342
Gd_00820-de	237	Mecklenburg Western Pomerania	Germany	environment	Pd-1	NA	2	no	no	no	no	211	180	264	410	366	208	224	426	239	249	142	403	264	245	271	267	431	342
Gd_00822-aaa	237	Mecklenburg Western Pomerania	Germany	environment	Pd-1	NA	2	no	no	yes	no	211	186	264	398	280	208	233	396	239	261	142	446	264	245	271	267	461	347
Gd_00822-ba	237	Mecklenburg Western Pomerania	Germany	environment	Pd-1	NA	1	no	no	no	no	257	196	264	422	NA	208	224	411	239	255	142	446	264	245	276	267	431	342
Gd_00822-bb	237	Mecklenburg Western Pomerania	Germany	environment	Pd-1	NA	1	no	no	yes	no	252	196	264	410	372	208	224	411	242	255	142	464	264	245	276	267	431	342
Gd_00822-ca	237	Mecklenburg Western Pomerania	Germany	environment	Pd-1	NA	1	no	no	no	no	262	186	264	398	372	214	224	411	239	249	142	421	264	245	276	292	441	335
Gd_00822-da	237	Mecklenburg Western Pomerania	Germany	environment	Pd-1	NA	1	no	no	no	no	211	186	264	398	372	208	224	396	239	249	142	440	235	245	271	267	431	342
Gd_00823-aa	237	Mecklenburg Western Pomerania	Germany	environment	Pd-1	NA	1	no	no	no	no	262	186	264	398	372	214	228	411	239	249	142	421	264	245	276	292	441	335
Gd_00823-ab	237	Mecklenburg Western Pomerania	Germany	environment	Pd-1	NA	2	no	no	no	no	262	207	264	356	212	214	224	411	239	249	142	452	264	245	276	267	441	342
Gd_00823-ac	237	Mecklenburg Western Pomerania	Germany	environment	Pd-1	NA	1	no	no	no	no	262	186	264	398	372	214	224	411	239	249	142	421	264	245	276	292	441	335
Gd_00823-ad	237	Mecklenburg Western Pomerania	Germany	environment	Pd-1	NA	1	no	no	yes	no	257	196	264	416	212	208	224	411	239	255	142	446	264	245	276	267	431	342
Gd_00823-ca	237	Mecklenburg Western Pomerania	Germany	environment	Pd-1	NA	1	no	no	no	no	211	180	264	392	NA	208	233	426	239	249	142	390	264	245	271	267	431	342
Gd_00823-cb	237	Mecklenburg Western Pomerania	Germany	environment	Pd-1	NA	1	no	no	no	no	252	196	264	410	372	208	224	411	242	255	142	446	264	245	276	267	431	342
Gd_00823-cc	237	Mecklenburg Western Pomerania	Germany	environment	Pd-1	NA	2	no	no	yes	no	226	196	264	362	372	208	233	411	239	255	148	421	264	245	271	267	441	342
Gd_00823-cd	237	Mecklenburg Western Pomerania	Germany	environment	Pd-1	NA	2	no	no	no	no	267	207	264	356	212	214	224	411	239	249	142	452	264	245	276	267	441	342
Gd_00823-ce	237	Mecklenburg Western Pomerania	Germany	environment	Pd-1	NA	1	no	no	no	no	221	192	264	398	366	208	224	411	239	249	142	458	271	245	271	267	431	342
Gd_00823-cf	237	Mecklenburg Western Pomerania	Germany	environment	Pd-1	NA	2	no	no	no	no	226	196	264	368	372	208	224	411	239	255	148	421	264	245	271	267	441	342
Gd_00823-cg	237	Mecklenburg Western Pomerania	Germany	environment	Pd-1	NA	1	no	no	no	no	252	196	264	410	372	208	224	411	242	255	142	446	264	245	276	267	431	342
Gd_00823-ch	237	Mecklenburg Western Pomerania	Germany	environment	Pd-1	NA	2	no	no	no	no	262	207	264	356	212	214	224	411	239	249	142	452	264	245	276	267	441	342
Gd_00823-da	237	Mecklenburg Western Pomerania	Germany	environment	Pd-1	NA	1	no	no	yes	no	211	180	264	392	212	208	233	426	239	249	142	390	264	245	271	267	431	342
Gd_00823-db	237	Mecklenburg Western Pomerania	Germany	environment	Pd-1	NA	1	no	no	no	no	257	196	264	410	NA	208	224	411	239	255	142	458	264	245	276	267	431	335
Gd_00823-ea	237	Mecklenburg Western Pomerania	Germany	environment	Pd-1	NA	1	no	no	no	no	211	180	264	392	372	208	233	426	239	249	142	390	264	245	271	267	431	342
Gd_00823-eb	237	Mecklenburg Western Pomerania	Germany	environment	Pd-1	NA	2	no	no	no	no	267	207	264	356	212	214	224	411	239	249	142	452	264	245	276	267	441	342
Gd_00823-ec	237	Mecklenburg Western Pomerania	Germany	environment	Pd-1	NA	2	no	no	yes	no	196	207	240	398	360	208	224	396	239	261	142	390	264	245	271	267	431	342
Gd_00825-aa	237	Mecklenburg Western Pomerania	Germany	bat	Pd-1	Mmyo	2	no	no	no	no	272	207	264	356	212	214	224	411	239	249	142	452	264	245	276	267	441	342
Gd_00825-ab	237	Mecklenburg Western Pomerania	Germany	bat	Pd-1	Mmyo	2	no	no	no	no	272	207	264	356	212	214	224	411	239	249	142	452	264	245	276	267	441	342
Gd_00827-aa	237	Mecklenburg Western Pomerania	Germany	bat	Pd-1	Mmyo	2	no	no	yes	no	221	186	264	398	366	208	224	411	239	249	142	446	271	245	281	267	431	NA
Gd_00827-ab	237	Mecklenburg Western Pomerania	Germany	bat	Pd-1	Mmyo	2	no	no	yes	no	221	186	264	398	366	208	224	411	239	249	142	446	271	245	281	267	431	342
Gd_00827-ac	237	Mecklenburg Western Pomerania	Germany	bat	Pd-1	Mmyo	2	no	no	no	no	221	186	264	398	366	208	224	411	239	249	142	446	271	245	281	267	431	342
Gd_00827-ad	237	Mecklenburg Western Pomerania	Germany	bat	Pd-1	Mmyo	2	no	no	no	no	201	186	264	404	366	208	224	411	239	261	142	409	264	245	276	267	431	347
Gd_00829-aa	237	Mecklenburg Western Pomerania	Germany	bat	Pd-1	Mmyo	2	no	no	yes	no	211	186	264	386	366	208	NA	396	235	261	142	446	264	245	271	267	461	347
Gd_00829-ab	237	Mecklenburg Western Pomerania	Germany	bat	Pd-1	Mmyo	1	no	no	yes	no	262	196	264	404	372	208	224	411	242	255	142	446	264	245	276	267	431	342
Gd_00829-ac	237	Mecklenburg Western Pomerania	Germany	bat	Pd-1	Mmyo	2	no	no	no	no	211	186	264	386	366	208	233	396	239	261	142	446	264	245	271	267	461	347
Gd_00829-ad	237	Mecklenburg Western Pomerania	Germany	bat	Pd-1	Mmyo	1	no	no	yes	no	257	196	264	404	370	208	224	411	242	255	142	446	264	245	276	267	431	342
Gd_00829-ae	237	Mecklenburg Western Pomerania	Germany	bat	Pd-1	Mmyo	2	no	no	no	no	221	196	264	362	372	208	224	411	239	255	148	421	264	245	271	267	441	342
Gd_00831-aa	237	Mecklenburg Western Pomerania	Germany	bat	Pd-1	Mmyo	2	no	no	no	no	267	207	264	356	212	214	224	411	239	249	142	452	264	245	276	267	441	342
Gd_00831-ab	237	Mecklenburg Western Pomerania	Germany	bat	Pd-1	Mmyo	2	no	no	yes	no	262	186	264	410	366	208	208	426	239	249	142	421	246	245	276	267	441	NA
Gd_00831-ac	237	Mecklenburg Western Pomerania	Germany	bat	Pd-1	Mmyo	2	no	no	no	no	267	207	264	356	212	214	224	411	239	249	142	452	264	245	276	267	441	342
Gd_00831-ad	237	Mecklenburg Western Pomerania	Germany	bat	Pd-1	Mmyo	2	no	no	yes	no	211	186	264	398	366	208	233	396	239	261	142	446	264	245	271	267	461	NA
Gd_00831-ae	237	Mecklenburg Western Pomerania	Germany	bat	Pd-1	Mmyo	2	no	no	no	no	267	207	264	356	212	214	224	411	239	249	142	452	264	245	276	267	441	342
Gd_00832-aa	237	Mecklenburg Western Pomerania	Germany	bat	Pd-1	Mmyo	2	no	no	no	no	201	186	264	404	366	208	224	411	239	261	142	409	264	245	276	267	431	347
Gd_00832-ab	237	Mecklenburg Western Pomerania	Germany	bat	Pd-1	Mmyo	1	no	no	no	no	221	192	264	398	366	208	224	411	239	249	142	458	271	245	271	267	431	342
Gd_00832-ac	237	Mecklenburg Western Pomerania	Germany	bat	Pd-1	Mmyo	1	no	no	no	no	221	192	264	398	366	208	224	411	239	249	142	458	271	245	271	267	431	342
Gd_00832-ad	237	Mecklenburg Western Pomerania	Germany	bat	Pd-1	Mmyo	1	no	no	no	no	221	192	264	398	366	208	224	411	239	249	142	458	271	245	271	267	431	342
Gd_00832-ae	237	Mecklenburg Western Pomerania	Germany	bat	Pd-1	Mmyo	1	no	no	no	no	221	192	264	398	NA	208	224	411	239	249	142	458	271	245	271	267	431	342
Gd_00834-aa	237	Mecklenburg Western Pomerania	Germany	bat	Pd-1	Mmyo	1	no	no	yes	no	211	186	264	398	372	208	224	396	239	249	142	440	235	245	271	267	431	NA
Gd_00834-ab	237	Mecklenburg Western Pomerania	Germany	bat	Pd-1	Mmyo	1	no	no	no	no	211	186	264	398	372	208	224	396	239	249	142	440	235	245	271	267	431	342
Gd_00836-aa	237	Mecklenburg Western Pomerania	Germany	bat	Pd-1	Mmyo	2	no	no	no	no	221	196	264	362	372	208	224	411	239	255	148	421	264	245	271	267	441	342
Gd_00837-aa	237	Mecklenburg Western Pomerania	Germany	bat	Pd-1	Mmyo	2	no	no	no	no	211	192	264	398	366	208	233	396	239	261	142	446	264	245	271	267	461	347
Gd_00837-ab	237	Mecklenburg Western Pomerania	Germany	bat	Pd-1	Mmyo	2	no	no	no	no	211	186	264	398	366	208	239	396	239	261	142	446	264	245	271	267	461	347
Gd_00837-ac	237	Mecklenburg Western Pomerania	Germany	bat	Pd-1	Mmyo	2	no	no	no	no	211	192	264	398	366	208	233	396	239	261	142	446	264	245	271	267	461	347
Gd_00837-ad	237	Mecklenburg Western Pomerania	Germany	bat	Pd-1	Mmyo	2	no	no	no	no	211	192	264	398	366	208	233	396	239	261	142	446	264	245	271	267	461	347
Gd_00837-ae	237	Mecklenburg Western Pomerania	Germany	bat	Pd-1	Mmyo	2	no	no	yes	no	211	192	264	398	280	208	233	396	239	261	142	446	264	245	271	267	461	347
Gd_00839-aa	237	Mecklenburg Western Pomerania	Germany	bat	Pd-1	Mmyo	2	no	no	no	no	211	186	264	392	366	208	233	396	239	261	142	446	264	245	271	267	461	347
Gd_00839-ab	237	Mecklenburg Western Pomerania	Germany	bat	Pd-1	Mmyo	1	no	no	no	no	221	186	264	416	372	208	224	411	239	249	142	446	264	245	276	267	431	342
Gd_00840-ca	237	Mecklenburg Western Pomerania	Germany	bat	Pd-1	Mmyo	2	no	no	yes	no	267	220	264	356	212	214	224	411	239	249	142	452	264	245	276	267	441	342
Gd_00840-cb	237	Mecklenburg Western Pomerania	Germany	bat	Pd-1	Mmyo	1	no	no	no	no	221	186	264	410	372	208	224	411	239	249	142	446	264	245	276	267	431	342
Gd_00840-cc	237	Mecklenburg Western Pomerania	Germany	bat	Pd-1	Mmyo	1	no	no	no	no	201	180	264	398	366	208	224	411	239	261	142	421	271	245	271	267	431	347
Gd_00840-cd	237	Mecklenburg Western Pomerania	Germany	bat	Pd-1	Mmyo	2	no	no	no	no	267	220	264	356	212	214	224	411	239	249	142	452	264	245	276	267	441	342
Gd_00840-ce	237	Mecklenburg Western Pomerania	Germany	bat	Pd-1	Mmyo	2	no	no	no	no	267	220	264	356	212	214	224	411	239	249	142	452	264	245	276	267	441	342
Gd_00840-cf	237	Mecklenburg Western Pomerania	Germany	bat	Pd-1	Mmyo	1	no	no	no	no	262	186	264	398	372	214	224	411	239	249	142	421	264	245	276	292	441	335
Gd_00841-ca	237	Mecklenburg Western Pomerania	Germany	bat	Pd-1	Mmyo	2	no	no	yes	no	267	207	264	356	212	214	224	411	239	249	142	452	264	245	276	267	441	NA
Gd_00841-cb	237	Mecklenburg Western Pomerania	Germany	bat	Pd-1	Mmyo	1	no	no	no	no	262	186	264	398	372	214	224	411	239	249	142	421	264	245	276	292	441	335
Gd_00841-cc	237	Mecklenburg Western Pomerania	Germany	bat	Pd-1	Mmyo	2	no	no	no	no	267	207	264	356	212	214	224	411	239	249	142	452	264	245	276	267	441	342
Gd_00841-cd	237	Mecklenburg Western Pomerania	Germany	bat	Pd-1	Mmyo	2	no	no	yes	no	221	192	264	404	360	208	224	411	239	249	142	446	264	245	271	267	431	NA
Gd_00842-aa	237	Mecklenburg Western Pomerania	Germany	bat	Pd-1	Mmyo	1	no	no	no	no	221	192	264	398	366	208	224	411	239	249	142	464	271	245	271	267	431	342
Gd_00843-ca	237	Mecklenburg Western Pomerania	Germany	bat	Pd-1	Mmyo	1	no	no	no	no	211	180	264	392	372	208	233	426	239	249	142	390	264	245	271	267	431	342
Gd_00843-cb	237	Mecklenburg Western Pomerania	Germany	bat	Pd-1	Mmyo	2	no	no	yes	no	211	186	264	398	366	208	233	396	233	261	142	446	264	245	271	267	461	347
Gd_00843-cc	237	Mecklenburg Western Pomerania	Germany	bat	Pd-1	Mmyo	1	no	no	no	no	211	180	264	392	372	208	233	426	239	249	142	390	264	245	271	267	431	342
Gd_00843-cd	237	Mecklenburg Western Pomerania	Germany	bat	Pd-1	Mmyo	2	no	no	no	no	211	186	264	398	366	208	233	396	239	261	142	446	264	245	271	267	461	347
Gd_00843-ce	237	Mecklenburg Western Pomerania	Germany	bat	Pd-1	Mmyo	1	no	no	no	no	211	180	264	392	372	208	233	426	239	249	142	390	264	245	271	267	431	342
Gd_00844-aa	237	Mecklenburg Western Pomerania	Germany	bat	Pd-1	Mmyo	1	no	no	no	no	211	180	264	392	372	208	233	426	239	249	142	390	264	245	271	267	431	342
Gd_00844-ab	237	Mecklenburg Western Pomerania	Germany	bat	Pd-1	Mmyo	1	no	no	no	no	211	186	264	398	372	208	224	396	239	249	142	440	235	245	271	267	431	342
Gd_00844-ac	237	Mecklenburg Western Pomerania	Germany	bat	Pd-1	Mmyo	1	no	no	no	no	211	180	264	392	372	208	233	426	239	249	142	390	264	245	271	267	431	342
Gd_00844-ad	237	Mecklenburg Western Pomerania	Germany	bat	Pd-1	Mmyo	1	no	no	no	no	211	180	264	392	372	208	233	426	239	249	142	390	264	245	271	267	431	342
Gd_00844-ae	237	Mecklenburg Western Pomerania	Germany	bat	Pd-1	Mmyo	2	no	no	no	no	201	186	264	410	366	208	224	411	239	261	142	409	264	245	276	267	431	347
Gd_00845-aa	237	Mecklenburg Western Pomerania	Germany	bat	Pd-1	Mmyo	2	no	no	no	no	201	186	264	410	366	208	224	411	239	261	142	409	264	245	276	267	431	347
Gd_00847-aa	237	Mecklenburg Western Pomerania	Germany	bat	Pd-1	Mmyo	1	no	no	no	no	211	180	264	392	372	208	233	426	239	249	142	390	264	245	271	267	431	342
Gd_00847-ab	237	Mecklenburg Western Pomerania	Germany	bat	Pd-1	Mmyo	1	no	no	no	no	211	180	264	392	372	208	233	426	239	249	142	390	264	245	271	267	431	342
Gd_00847-ac	237	Mecklenburg Western Pomerania	Germany	bat	Pd-1	Mmyo	1	no	no	yes	no	211	186	264	392	372	208	233	426	239	249	142	390	264	245	271	267	431	342
Gd_00847-ad	237	Mecklenburg Western Pomerania	Germany	bat	Pd-1	Mmyo	2	no	no	no	no	221	196	264	362	372	208	224	411	239	255	148	421	264	245	271	267	441	342
Gd_00847-ae	237	Mecklenburg Western Pomerania	Germany	bat	Pd-1	Mmyo	2	no	no	no	no	221	196	264	362	372	208	224	411	239	255	148	421	264	245	271	267	441	342
Gd_00848-aa	237	Mecklenburg Western Pomerania	Germany	bat	Pd-1	Mmyo	2	no	no	no	no	267	207	264	356	212	214	224	411	239	249	142	452	264	245	276	267	441	342
Gd_00849-aa	237	Mecklenburg Western Pomerania	Germany	bat	Pd-1	Mmyo	1	no	no	no	no	211	186	264	398	372	208	224	396	239	249	142	440	235	245	271	267	431	342
Gd_00849-ab	237	Mecklenburg Western Pomerania	Germany	bat	Pd-1	Mmyo	2	no	no	no	no	211	186	264	398	366	208	233	396	239	261	142	446	264	245	271	267	461	347
Gd_00849-ac	237	Mecklenburg Western Pomerania	Germany	bat	Pd-1	Mmyo	1	no	no	no	no	211	186	264	398	372	208	224	396	239	249	142	440	235	245	271	267	431	342
Gd_00849-ad	237	Mecklenburg Western Pomerania	Germany	bat	Pd-1	Mmyo	1	no	no	no	no	211	186	264	398	372	208	224	396	239	249	142	440	235	245	271	267	431	342
Gd_00849-ae	237	Mecklenburg Western Pomerania	Germany	bat	Pd-1	Mmyo	2	no	no	no	no	211	186	264	398	366	208	233	396	239	261	142	446	264	245	271	267	461	347
Gd_00865-ba	696	Baden-Württemberg	Germany	bat	Pd-1	Mmyo	1	no	yes	no	no	176	172	264	386	205	208	224	365	215	285	160	403	253	251	271	267	381	317
Gd_00865-bb	696	Baden-Württemberg	Germany	bat	Pd-1	Mmyo	1	no	yes	no	no	176	172	264	386	205	208	224	365	215	285	160	403	253	251	271	267	381	317
Gd_00865-be	696	Baden-Württemberg	Germany	bat	Pd-1	Mmyo	2	no	yes	yes	no	226	214	264	394	205	208	224	411	233	249	160	458	264	251	300	285	439	376
Gd_00866-ba	696	Baden-Württemberg	Germany	bat	Pd-1	Mmyo	2	no	yes	yes	no	206	186	264	332	378	208	233	396	215	261	160	464	348	269	271	267	421	347
Gd_00866-bb	696	Baden-Württemberg	Germany	bat	Pd-1	Mmyo	1	no	yes	no	no	176	172	264	386	205	208	224	365	215	285	160	403	253	251	271	267	381	317
Gd_00866-bf	696	Baden-Württemberg	Germany	bat	Pd-1	Mmyo	2	no	yes	no	no	206	186	264	332	378	208	233	396	215	261	160	464	348	269	271	267	421	347
Gd_00867-aa	246	Saxony Anhalt	Germany	bat	Pd-1	Mmyo	2	no	yes	yes	no	206	186	264	392	366	208	233	396	239	261	142	403	258	245	271	267	461	352
Gd_00867-ab	246	Saxony Anhalt	Germany	bat	Pd-1	Mmyo	2	no	yes	no	no	206	186	264	392	366	208	233	396	239	261	142	403	258	245	271	267	461	352
Gd_00867-ac	246	Saxony Anhalt	Germany	bat	Pd-1	Mmyo	2	no	yes	yes	no	211	186	264	392	366	208	233	396	239	261	142	403	258	245	271	267	461	352
Gd_00868-ba	246	Saxony Anhalt	Germany	bat	Pd-1	Mmyo	1	no	yes	yes	no	206	NA	264	362	212	208	224	396	233	255	142	434	264	281	271	267	451	342
Gd_00868-bb	246	Saxony Anhalt	Germany	bat	Pd-1	Mmyo	1	no	yes	no	no	206	NA	264	362	212	208	224	396	233	255	142	434	264	281	271	267	451	342
Gd_00868-bd	246	Saxony Anhalt	Germany	bat	Pd-1	Mmyo	1	no	yes	no	no	206	NA	264	362	212	208	224	396	233	255	142	434	264	281	271	267	451	342
Gd_00869-ba	237	Mecklenburg Western Pomerania	Germany	bat	Pd-1	Mmyo	1	no	no	no	no	221	192	264	398	NA	208	224	411	239	249	142	458	271	245	271	267	431	342
Gd_00869-bb	237	Mecklenburg Western Pomerania	Germany	bat	Pd-1	Mmyo	2	no	no	yes	no	221	186	264	398	360	208	224	411	239	249	142	446	264	245	271	267	431	342
Gd_00869-bd	237	Mecklenburg Western Pomerania	Germany	bat	Pd-1	Mmyo	2	no	no	yes	no	262	196	264	362	212	214	224	411	239	249	142	446	264	245	276	267	441	342
Gd_00870-aa	237	Mecklenburg Western Pomerania	Germany	bat	Pd-1	Mmyo	1	no	no	no	no	221	192	264	398	366	208	224	411	239	249	142	458	271	245	271	267	431	342
Gd_00870-ab	237	Mecklenburg Western Pomerania	Germany	bat	Pd-1	Mmyo	1	no	no	no	no	221	192	264	398	366	208	224	411	239	249	142	458	271	245	271	267	431	342
Gd_00870-ad	237	Mecklenburg Western Pomerania	Germany	bat	Pd-1	Mmyo	1	no	no	no	no	221	192	264	398	366	208	224	411	239	249	142	458	271	245	271	267	431	342
Gd_00871-aa	237	Mecklenburg Western Pomerania	Germany	bat	Pd-1	Mmyo	2	no	no	no	no	272	207	264	356	212	214	224	411	239	249	142	452	264	245	276	267	441	342
Gd_00871-ac	237	Mecklenburg Western Pomerania	Germany	bat	Pd-1	Mmyo	2	no	no	no	no	272	207	264	356	212	214	224	411	239	249	142	452	264	245	276	267	441	342
Gd_00872-aa	237	Mecklenburg Western Pomerania	Germany	bat	Pd-1	Mmyo	2	no	no	no	no	211	186	264	398	366	208	233	396	239	261	142	446	264	245	271	267	461	347
Gd_00872-ab	237	Mecklenburg Western Pomerania	Germany	bat	Pd-1	Mmyo	1	no	no	no	no	211	180	264	392	372	208	233	426	239	249	142	390	264	245	271	267	431	342
Gd_00872-ad	237	Mecklenburg Western Pomerania	Germany	bat	Pd-1	Mmyo	2	no	no	no	no	216	186	264	398	366	208	233	396	239	261	142	446	264	245	271	267	461	347
Gd_00873-aa	237	Mecklenburg Western Pomerania	Germany	bat	Pd-1	Mmyo	2	no	no	yes	no	226	196	264	362	372	208	224	411	221	255	148	421	264	245	271	267	441	342
Gd_00873-ab	237	Mecklenburg Western Pomerania	Germany	bat	Pd-1	Mmyo	2	no	no	no	no	221	196	264	362	NA	208	224	411	239	255	148	421	264	245	271	267	441	342
Gd_00873-ad	237	Mecklenburg Western Pomerania	Germany	bat	Pd-1	Mmyo	2	no	no	no	no	272	207	264	356	212	214	224	411	239	249	142	452	264	245	276	267	441	342
Gd_00874-ba	237	Mecklenburg Western Pomerania	Germany	bat	Pd-1	Mmyo	2	no	no	yes	no	221	196	264	362	205	208	224	411	239	255	148	421	264	245	271	267	441	342
Gd_00874-bb	237	Mecklenburg Western Pomerania	Germany	bat	Pd-1	Mmyo	1	no	no	no	no	211	180	264	392	372	208	233	426	239	249	142	390	264	245	271	267	431	342
Gd_00874-bd	237	Mecklenburg Western Pomerania	Germany	bat	Pd-1	Mmyo	2	no	no	no	no	221	196	264	362	372	208	224	411	239	255	148	421	264	245	271	267	441	342
Gd_00875-aa	237	Mecklenburg Western Pomerania	Germany	bat	Pd-1	Mmyo	2	no	no	no	no	211	180	264	410	366	208	224	426	239	249	142	403	264	245	271	267	431	342
Gd_00875-ab	237	Mecklenburg Western Pomerania	Germany	bat	Pd-1	Mmyo	2	no	no	no	no	211	180	264	410	366	208	224	426	239	249	142	403	264	245	271	267	431	342
Gd_00875-ac	237	Mecklenburg Western Pomerania	Germany	bat	Pd-1	Mmyo	2	no	no	no	no	211	180	264	410	366	208	224	426	239	249	142	403	264	245	271	267	431	342
Gd_00875-ad	237	Mecklenburg Western Pomerania	Germany	bat	Pd-1	Mmyo	2	no	no	no	no	211	180	264	410	366	208	224	426	239	249	142	403	264	245	271	267	431	342
Gd_00876-aa	237	Mecklenburg Western Pomerania	Germany	bat	Pd-1	Mmyo	1	no	no	no	no	211	180	264	392	372	208	233	426	239	249	142	390	264	245	271	267	431	342
Gd_00876-ab	237	Mecklenburg Western Pomerania	Germany	bat	Pd-1	Mmyo	1	no	no	no	no	211	180	264	392	372	208	233	426	239	249	142	390	264	245	271	267	431	342
Gd_00876-ad	237	Mecklenburg Western Pomerania	Germany	bat	Pd-1	Mmyo	1	no	no	no	no	211	180	264	392	372	208	233	426	239	249	142	390	264	245	271	267	431	342
Gd_00879-ag	237	Mecklenburg Western Pomerania	Germany	environment	Pd-1	NA	1	no	no	no	no	257	196	264	404	372	208	224	411	239	255	142	446	264	245	276	267	441	342
Gd_00879-ba	237	Mecklenburg Western Pomerania	Germany	environment	Pd-1	NA	1	no	no	no	no	257	196	264	404	372	208	224	411	239	255	142	446	264	245	276	267	441	342
Gd_00879-bb	237	Mecklenburg Western Pomerania	Germany	environment	Pd-1	NA	2	no	no	no	no	211	186	264	398	366	208	233	396	239	261	142	446	264	245	271	267	461	347
Gd_00879-ca	237	Mecklenburg Western Pomerania	Germany	environment	Pd-1	NA	1	no	no	yes	no	257	196	264	404	248	208	224	411	239	255	142	446	264	245	276	267	441	342
Gd_00880-ab	237	Mecklenburg Western Pomerania	Germany	environment	Pd-1	NA	1	no	no	no	no	211	186	264	398	372	208	224	396	239	249	142	440	235	245	271	267	431	342
Gd_00880-bb	237	Mecklenburg Western Pomerania	Germany	environment	Pd-1	NA	2	no	no	no	no	272	207	264	356	212	214	224	411	239	249	142	452	264	245	276	267	441	342
Gd_00880-bc	237	Mecklenburg Western Pomerania	Germany	environment	Pd-1	NA	1	no	no	no	no	252	196	264	410	372	208	224	411	242	255	142	446	264	245	276	267	431	342
Gd_00880-cd	237	Mecklenburg Western Pomerania	Germany	environment	Pd-1	NA	1	no	no	no	no	211	186	264	398	372	208	224	396	239	249	142	440	235	245	271	267	431	342
Gd_00881-ca	237	Mecklenburg Western Pomerania	Germany	environment	Pd-1	NA	2	no	no	no	no	211	186	264	398	366	208	233	396	239	261	142	446	264	245	271	267	461	347
Gd_00884-ba	237	Mecklenburg Western Pomerania	Germany	environment	Pd-1	NA	2	no	no	no	no	221	196	264	362	372	208	224	411	239	255	148	421	264	245	271	267	441	342
Gd_00894-ba	566	Mecklenburg Western Pomerania	Germany	bat	Pd-1	Mmyo	1	no	yes	yes	no	196	180	264	398	NA	208	224	411	239	261	142	421	271	245	271	267	431	347
Gd_00894-bb	566	Mecklenburg Western Pomerania	Germany	bat	Pd-1	Mmyo	1	no	no	yes	no	196	180	264	398	366	208	224	411	239	261	142	421	271	245	271	267	431	347
Gd_00894-bc	566	Mecklenburg Western Pomerania	Germany	bat	Pd-1	Mmyo	1	no	no	no	no	196	180	264	398	366	208	224	411	239	261	142	421	271	245	271	267	431	347
Gd_00895-aa	566	Mecklenburg Western Pomerania	Germany	bat	Pd-1	Mmyo	1	no	yes	yes	no	201	186	264	404	366	208	224	396	239	261	142	390	258	245	271	267	441	347
Gd_00895-ab	566	Mecklenburg Western Pomerania	Germany	bat	Pd-1	Mmyo	2	no	no	yes	no	221	186	264	398	366	208	224	411	239	249	142	446	271	245	281	267	431	342
Gd_00895-ac	566	Mecklenburg Western Pomerania	Germany	bat	Pd-1	Mmyo	1	no	no	no	no	201	186	264	404	366	208	224	396	239	261	142	390	258	245	271	267	441	347
Gd_00896-ab	566	Mecklenburg Western Pomerania	Germany	bat	Pd-1	Mmyo	1	no	yes	yes	no	211	186	264	410	366	208	224	396	239	261	142	390	271	245	271	267	381	322
Gd_00896-ad	566	Mecklenburg Western Pomerania	Germany	bat	Pd-1	Mmyo	2	no	no	yes	no	211	180	264	392	NA	208	224	411	239	NA	142	458	264	245	271	267	431	342
Gd_00896-ae	566	Mecklenburg Western Pomerania	Germany	bat	Pd-1	Mmyo	2	no	no	yes	no	211	180	264	392	NA	208	224	411	239	261	142	458	264	245	271	267	431	342
Gd_00897-aa	567	Mecklenburg Western Pomerania	Germany	bat	Pd-1	Mmyo	2	no	yes	yes	no	201	186	264	404	372	208	224	396	239	365	142	403	305	245	271	267	431	347
Gd_00897-ab	567	Mecklenburg Western Pomerania	Germany	bat	Pd-1	Mmyo	2	no	yes	no	no	201	186	264	404	372	208	224	396	239	365	142	403	305	245	271	267	431	347
Gd_00897-ac	567	Mecklenburg Western Pomerania	Germany	bat	Pd-1	Mmyo	2	no	yes	no	no	201	186	264	404	372	208	224	396	239	365	142	403	305	245	271	267	431	347
Gd_00898-aa	567	Mecklenburg Western Pomerania	Germany	bat	Pd-1	Mmyo	2	no	yes	yes	no	196	186	264	386	372	208	224	396	239	249	142	390	264	245	271	267	461	347
Gd_00898-ab	567	Mecklenburg Western Pomerania	Germany	bat	Pd-1	Mmyo	1	no	yes	yes	no	201	186	264	362	366	208	224	396	239	255	142	390	258	245	271	267	441	352
Gd_00898-ac	567	Mecklenburg Western Pomerania	Germany	bat	Pd-1	Mmyo	2	no	yes	no	no	196	186	264	386	372	208	224	396	239	249	142	390	264	245	271	267	461	347
Gd_00899-aa	231	Mecklenburg Western Pomerania	Germany	bat	Pd-1	Mmyo	1	no	yes	yes	no	216	192	264	398	212	208	224	381	239	249	142	397	258	263	271	267	441	335
Gd_00899-ab	231	Mecklenburg Western Pomerania	Germany	bat	Pd-1	Mmyo	1	no	yes	yes	no	211	192	264	416	NA	208	224	396	239	243	142	384	271	245	271	267	381	322
Gd_00899-ac	231	Mecklenburg Western Pomerania	Germany	bat	Pd-1	Mmyo	1	no	yes	yes	no	262	196	264	386	372	208	228	396	239	255	148	409	312	245	271	292	441	335
Gd_00900-bb	231	Mecklenburg Western Pomerania	Germany	bat	Pd-1	Mmyo	1	no	yes	yes	no	262	196	264	404	372	208	224	411	239	255	142	446	264	245	276	267	431	342
Gd_00901-ba	231	Mecklenburg Western Pomerania	Germany	bat	Pd-1	Mmyo	1	no	yes	yes	no	201	180	264	392	372	208	224	411	239	261	142	421	271	245	271	267	431	347
Gd_00901-bb	231	Mecklenburg Western Pomerania	Germany	bat	Pd-1	Mmyo	2	no	yes	yes	no	211	192	264	416	212	208	224	426	239	255	148	409	318	245	271	285	441	347
Gd_00901-be	231	Mecklenburg Western Pomerania	Germany	bat	Pd-1	Mmyo	2	no	no	yes	no	187	196	264	416	366	208	243	411	239	261	148	452	264	245	271	267	481	347
Gd_00902-ba	231	Mecklenburg Western Pomerania	Germany	bat	Pd-1	Mmyo	1	no	yes	yes	no	201	196	264	398	366	208	224	396	239	261	148	409	258	245	271	267	481	347
Gd_00902-bb	231	Mecklenburg Western Pomerania	Germany	bat	Pd-1	Mmyo	2	no	yes	yes	no	196	186	264	404	366	208	224	411	239	261	142	409	264	245	276	267	431	342
Gd_00902-bc	231	Mecklenburg Western Pomerania	Germany	bat	Pd-1	Mmyo	2	no	no	yes	no	221	186	264	422	274	208	224	411	239	261	142	446	264	245	276	267	431	342
Gd_00903-ca	231	Mecklenburg Western Pomerania	Germany	bat	Pd-1	Mmyo	2	no	yes	yes	no	221	186	264	404	360	208	224	411	239	249	148	409	271	245	271	267	431	342
Gd_00903-cb	231	Mecklenburg Western Pomerania	Germany	bat	Pd-1	Mmyo	1	no	yes	no	no	201	180	264	392	372	208	224	411	239	261	142	421	271	245	271	267	431	347
Gd_00903-cc	231	Mecklenburg Western Pomerania	Germany	bat	Pd-1	Mmyo	1	no	no	no	no	201	180	264	392	372	208	224	411	239	261	142	421	271	245	271	267	431	347
Gd_00904-aa	231	Mecklenburg Western Pomerania	Germany	bat	Pd-1	Mmyo	2	no	yes	yes	no	221	180	264	392	360	208	224	411	239	261	142	458	264	245	271	267	431	342
Gd_00904-ab	231	Mecklenburg Western Pomerania	Germany	bat	Pd-1	Mmyo	2	no	yes	yes	no	221	186	264	398	366	208	224	411	239	249	142	446	271	245	281	267	431	342
Gd_00904-ad	231	Mecklenburg Western Pomerania	Germany	bat	Pd-1	Mmyo	2	no	no	no	no	221	180	264	392	360	208	224	411	239	261	142	458	264	245	271	267	431	342
Gd_00905-ba	231	Mecklenburg Western Pomerania	Germany	bat	Pd-1	Mmyo	2	no	yes	no	no	221	180	264	392	360	208	224	411	239	261	142	458	264	245	271	267	431	342
Gd_00905-bb	231	Mecklenburg Western Pomerania	Germany	bat	Pd-1	Mmyo	2	no	yes	yes	no	221	180	264	392	NA	208	224	411	239	261	142	458	264	245	271	267	431	342
Gd_00905-bc	231	Mecklenburg Western Pomerania	Germany	bat	Pd-1	Mmyo	2	no	no	no	no	221	180	264	392	360	208	224	411	239	261	142	458	264	245	271	267	431	342
Gd_00906-aa	231	Mecklenburg Western Pomerania	Germany	bat	Pd-1	Mmyo	2	no	yes	no	no	221	186	264	398	366	208	224	411	239	249	142	446	271	245	281	267	431	342
Gd_00906-ab	231	Mecklenburg Western Pomerania	Germany	bat	Pd-1	Mmyo	2	no	yes	no	no	221	186	264	398	366	208	224	411	239	249	142	446	271	245	281	267	431	342
Gd_00906-ac	231	Mecklenburg Western Pomerania	Germany	bat	Pd-1	Mmyo	1	no	no	yes	no	196	186	264	362	372	208	224	396	239	279	142	390	258	245	271	267	441	347
Gd_00907-aa	231	Mecklenburg Western Pomerania	Germany	bat	Pd-1	Mmyo	1	no	yes	yes	no	277	196	264	386	372	208	228	396	239	255	148	409	312	245	271	292	441	335
Gd_00907-ab	231	Mecklenburg Western Pomerania	Germany	bat	Pd-1	Mmyo	2	no	yes	yes	no	201	180	264	392	360	208	233	396	239	261	148	390	258	245	271	267	441	342
Gd_00908-aa	231	Mecklenburg Western Pomerania	Germany	bat	Pd-1	Mmyo	2	no	yes	yes	no	211	180	264	392	360	208	224	411	239	261	142	458	264	245	271	267	431	342
Gd_00908-ab	231	Mecklenburg Western Pomerania	Germany	bat	Pd-1	Mmyo	2	no	yes	no	no	221	186	264	422	274	208	224	411	239	261	142	446	264	245	276	267	431	342
Gd_00908-ac	231	Mecklenburg Western Pomerania	Germany	bat	Pd-1	Mmyo	2	no	no	yes	no	211	180	264	392	274	208	224	411	239	261	142	458	264	245	271	267	431	342
Gd_00909-aa	237	Mecklenburg Western Pomerania	Germany	bat	Pd-1	Mmyo	2	no	no	no	no	272	207	264	356	212	214	224	411	239	249	142	452	264	245	276	267	441	342
Gd_00909-ab	237	Mecklenburg Western Pomerania	Germany	bat	Pd-1	Mmyo	2	no	no	no	no	272	207	264	356	212	214	224	411	239	249	142	452	264	245	276	267	441	342
Gd_00909-ac	237	Mecklenburg Western Pomerania	Germany	bat	Pd-1	Mmyo	1	no	no	no	no	252	196	264	404	372	208	224	411	242	255	142	446	264	245	276	267	431	342
Gd_00910-aa	237	Mecklenburg Western Pomerania	Germany	bat	Pd-1	Mmyo	2	no	no	no	no	267	207	264	356	212	214	224	411	239	249	142	452	264	245	276	267	441	342
Gd_00910-ab	237	Mecklenburg Western Pomerania	Germany	bat	Pd-1	Mmyo	2	no	no	no	no	211	186	264	398	366	208	233	396	239	261	142	446	264	245	271	267	461	347
Gd_00910-ac	237	Mecklenburg Western Pomerania	Germany	bat	Pd-1	Mmyo	2	no	no	no	no	211	186	264	398	NA	208	233	396	239	261	142	446	264	245	271	267	461	347
Gd_00911-aa	237	Mecklenburg Western Pomerania	Germany	bat	Pd-1	Mmyo	1	no	no	no	no	262	186	264	398	NA	214	224	411	239	249	142	421	264	245	276	292	441	335
Gd_00911-ac	237	Mecklenburg Western Pomerania	Germany	bat	Pd-1	Mmyo	1	no	no	no	no	262	186	264	398	372	214	224	411	239	249	142	421	264	245	276	292	441	335
Gd_00911-ad	237	Mecklenburg Western Pomerania	Germany	bat	Pd-1	Mmyo	1	no	no	no	no	262	186	264	398	372	214	224	411	239	249	142	421	264	245	276	292	441	335
Gd_00914-aa	678	Mecklenburg Western Pomerania	Germany	bat	Pd-1	Mnat	2	no	yes	yes	no	201	186	264	416	366	208	224	411	239	261	142	403	264	245	276	267	431	347
Gd_00914-ca	678	Mecklenburg Western Pomerania	Germany	bat	Pd-1	Mnat	1	no	yes	yes	no	216	186	264	404	NA	208	224	411	239	249	142	446	271	251	271	267	431	342
Gd_00915-aa	678	Mecklenburg Western Pomerania	Germany	bat	Pd-1	Mnat	1	no	yes	yes	no	257	196	264	410	372	208	224	411	239	255	142	446	264	245	276	267	431	342
Gd_00915-ab	678	Mecklenburg Western Pomerania	Germany	bat	Pd-1	Mnat	1	no	yes	no	no	257	196	264	410	372	208	224	411	239	255	142	446	264	245	276	267	431	342
Gd_00915-ac	678	Mecklenburg Western Pomerania	Germany	bat	Pd-1	Mnat	1	no	yes	no	no	257	196	264	410	372	208	224	411	239	255	142	446	264	245	276	267	431	342
Gd_00920-aa	232	Mecklenburg Western Pomerania	Germany	bat	Pd-1	Mdas	2	no	yes	yes	no	267	180	264	398	NA	208	224	440	239	249	142	421	271	245	271	267	441	342
Gd_00920-ab	232	Mecklenburg Western Pomerania	Germany	bat	Pd-1	Mdas	2	no	yes	yes	no	262	180	264	398	NA	208	224	426	239	249	142	421	271	245	271	267	441	335
Gd_00920-ac	232	Mecklenburg Western Pomerania	Germany	bat	Pd-1	Mdas	2	no	yes	yes	no	267	180	264	398	366	208	224	440	239	249	142	421	271	245	271	267	441	342
Gd_00921-aa	232	Mecklenburg Western Pomerania	Germany	bat	Pd-1	Mdas	2	no	yes	yes	no	196	180	264	392	372	208	224	396	239	249	142	390	264	245	271	267	461	347
Gd_00921-ac	232	Mecklenburg Western Pomerania	Germany	bat	Pd-1	Mdas	1	no	yes	yes	no	221	186	264	410	366	208	224	411	239	249	142	452	271	245	271	267	431	342
Gd_00926-aa	73	Mecklenburg Western Pomerania	Germany	bat	Pd-1	Mmyo	1	no	yes	yes	no	257	196	264	386	372	208	228	396	239	255	148	416	318	245	271	292	441	335
Gd_00926-ab	73	Mecklenburg Western Pomerania	Germany	bat	Pd-1	Mmyo	1	no	yes	no	no	257	196	264	386	372	208	228	396	239	255	148	416	318	245	271	292	441	335
Gd_00926-ac	73	Mecklenburg Western Pomerania	Germany	bat	Pd-1	Mmyo	1	no	yes	no	no	257	196	264	386	372	208	228	396	239	255	148	416	318	245	271	292	441	335
Gd_00927-aa	73	Mecklenburg Western Pomerania	Germany	bat	Pd-1	Mmyo	1	no	yes	yes	no	211	180	264	410	NA	208	233	426	239	249	142	390	264	245	271	267	431	342
Gd_00927-ab	73	Mecklenburg Western Pomerania	Germany	bat	Pd-1	Mmyo	1	no	yes	no	no	211	180	264	410	NA	208	233	426	239	249	142	390	264	245	271	267	431	342
Gd_00927-ac	73	Mecklenburg Western Pomerania	Germany	bat	Pd-1	Mmyo	1	no	yes	yes	no	211	180	264	410	366	208	233	426	239	249	142	390	264	245	271	267	431	342
Gd_00928-aa	73	Mecklenburg Western Pomerania	Germany	bat	Pd-1	Mmyo	2	no	yes	yes	no	221	186	264	404	360	208	224	411	239	261	142	452	264	245	276	267	431	342
Gd_00928-ab	73	Mecklenburg Western Pomerania	Germany	bat	Pd-1	Mmyo	2	no	yes	no	no	221	186	264	404	360	208	224	411	239	261	142	452	264	245	276	267	431	342
Gd_00928-ad	73	Mecklenburg Western Pomerania	Germany	bat	Pd-1	Mmyo	2	no	yes	no	no	221	186	264	404	360	208	224	411	239	261	142	452	264	245	276	267	431	342
Gd_00931-aa	73	Mecklenburg Western Pomerania	Germany	bat	Pd-1	Mmyo	2	no	yes	yes	no	211	180	264	410	366	208	224	426	239	249	142	403	264	245	271	267	431	342
Gd_00931-ab	73	Mecklenburg Western Pomerania	Germany	bat	Pd-1	Mmyo	1	no	yes	yes	no	262	196	264	386	372	208	228	396	239	255	148	416	318	245	271	292	441	335
Gd_00931-ad	73	Mecklenburg Western Pomerania	Germany	bat	Pd-1	Mmyo	2	no	yes	no	no	211	180	264	410	366	208	224	426	239	249	142	403	264	245	271	267	431	342
Gd_00932-aa	73	Mecklenburg Western Pomerania	Germany	bat	Pd-1	Mmyo	1	no	yes	yes	no	257	196	264	386	NA	208	228	396	239	255	148	416	318	245	271	292	441	335
Gd_00932-ab	73	Mecklenburg Western Pomerania	Germany	bat	Pd-1	Mmyo	1	no	yes	no	no	257	196	264	386	372	208	228	396	239	255	148	416	318	245	271	292	441	335
Gd_00932-ac	73	Mecklenburg Western Pomerania	Germany	bat	Pd-1	Mmyo	1	no	yes	no	no	257	196	264	386	372	208	228	396	239	255	148	416	318	245	271	292	441	335
Gd_00933-ab	73	Mecklenburg Western Pomerania	Germany	bat	Pd-1	Mmyo	1	no	yes	no	no	257	196	264	386	372	208	228	396	239	255	148	416	318	245	271	292	441	335
Gd_00933-ad	73	Mecklenburg Western Pomerania	Germany	bat	Pd-1	Mmyo	1	no	yes	no	no	257	196	264	386	372	208	228	396	239	255	148	416	318	245	271	292	441	335
Gd_00934-aa	73	Mecklenburg Western Pomerania	Germany	bat	Pd-1	Mnat	2	no	yes	yes	no	226	186	264	410	360	208	224	411	239	261	142	446	264	245	276	267	431	342
Gd_00934-ab	73	Mecklenburg Western Pomerania	Germany	bat	Pd-1	Mnat	2	no	yes	no	no	226	186	264	410	360	208	224	411	239	261	142	446	264	245	276	267	431	342
Gd_00934-ac	73	Mecklenburg Western Pomerania	Germany	bat	Pd-1	Mnat	2	no	yes	no	no	226	186	264	410	360	208	224	411	239	261	142	446	264	245	276	267	431	342
Gd_00935-aa	37	Mecklenburg Western Pomerania	Germany	bat	Pd-2	Mnat	1	yes	yes	yes	no	196	180	282	382	650	196	274	396	189	231	250	379	235	263	353	254	272	342
Gd_00935-ad	37	Mecklenburg Western Pomerania	Germany	bat	Pd-1	Mnat	2	no	yes	yes	no	196	180	264	392	372	208	224	396	239	249	142	390	264	245	271	267	461	347
Gd_00935-ae	37	Mecklenburg Western Pomerania	Germany	bat	Pd-1	Mnat	2	no	yes	yes	no	196	180	264	404	360	208	224	426	239	267	142	403	258	245	271	267	431	342
Gd_00936-ab	37	Mecklenburg Western Pomerania	Germany	bat	Pd-1	Mmyo	2	no	yes	no	no	196	180	264	392	372	208	224	396	239	249	142	390	264	245	271	267	461	347
Gd_00936-ac	37	Mecklenburg Western Pomerania	Germany	bat	Pd-1	Mmyo	2	no	yes	no	no	196	180	264	392	372	208	224	396	239	249	142	390	264	245	271	267	461	347
Gd_00936-ad	37	Mecklenburg Western Pomerania	Germany	bat	Pd-1	Mmyo	2	no	yes	no	no	196	180	264	392	372	208	224	396	239	249	142	390	264	245	271	267	461	347
Gd_00937-aa	37	Mecklenburg Western Pomerania	Germany	bat	Pd-2	Mnat	1	yes	yes	yes	no	196	180	282	382	671	196	274	396	189	231	250	379	235	263	353	254	272	342
Gd_00937-ad	37	Mecklenburg Western Pomerania	Germany	bat	Pd-2	Mnat	1	no	yes	no	no	196	180	282	382	671	196	274	396	189	231	250	379	235	263	353	254	272	342
Gd_00937-ae	37	Mecklenburg Western Pomerania	Germany	bat	Pd-1	Mnat	2	no	yes	yes	no	221	186	264	398	NA	208	224	411	239	249	142	446	271	245	281	267	431	342
Gd_00938-ab	37	Mecklenburg Western Pomerania	Germany	bat	Pd-2	Mdau	1	yes	yes	yes	no	196	180	282	382	659	196	274	396	189	231	250	379	235	263	353	254	272	342
Gd_00938-ad	37	Mecklenburg Western Pomerania	Germany	bat	Pd-2	Mdau	1	yes	yes	yes	no	196	180	282	382	653	196	274	396	189	231	250	379	235	263	353	254	272	342
Gd_00938-ae	37	Mecklenburg Western Pomerania	Germany	bat	Pd-2	Mdau	1	no	yes	no	no	196	180	282	382	659	196	274	396	189	231	250	379	235	263	353	254	272	342
Gd_00939-aa	37	Mecklenburg Western Pomerania	Germany	bat	Pd-1	Mnat	2	no	yes	yes	no	262	180	264	392	366	214	224	426	239	249	142	421	271	245	271	267	441	335
Gd_00939-ab	37	Mecklenburg Western Pomerania	Germany	bat	Pd-1	Mnat	2	no	yes	yes	no	221	186	264	398	366	208	224	411	239	249	142	446	271	245	281	267	431	342
Gd_00939-ac	37	Mecklenburg Western Pomerania	Germany	bat	Pd-1	Mnat	2	no	yes	yes	no	226	186	264	398	366	208	224	411	239	249	142	446	271	245	281	267	431	342
Gd_00940-aa	37	Mecklenburg Western Pomerania	Germany	bat	Pd-1	Mnat	2	no	yes	no	no	221	186	264	398	NA	208	224	411	239	249	142	446	271	245	281	267	431	342
Gd_00940-ab	37	Mecklenburg Western Pomerania	Germany	bat	Pd-1	Mnat	2	no	yes	yes	no	196	180	264	386	372	208	224	396	239	249	142	390	264	245	271	267	461	347
Gd_00940-ac	37	Mecklenburg Western Pomerania	Germany	bat	Pd-1	Mnat	2	no	no	no	no	221	186	264	398	366	208	224	411	239	249	142	446	271	245	281	267	431	342
Gd_00941-ab	282	Bretagne	France	bat	Pd-1	Mmyo	1	no	yes	yes	no	262	186	264	378	372	208	279	349	221	249	142	349	305	275	265	267	441	356
Gd_00941-ac	282	Bretagne	France	bat	Pd-1	Mmyo	2	no	yes	yes	no	242	329	264	396	372	208	274	381	227	255	160	421	294	275	265	267	431	307
Gd_00941-ae	282	Bretagne	France	bat	Pd-1	Mmyo	1	no	yes	yes	no	262	207	264	410	372	208	289	381	221	249	142	390	305	275	265	267	441	356
Gd_00942-ab	282	Bretagne	France	bat	Pd-1	Mmyo	2	no	yes	yes	no	297	335	337	398	372	196	224	381	221	261	142	409	300	245	276	267	381	347
Gd_00942-ac	282	Bretagne	France	bat	Pd-1	Mmyo	1	no	yes	yes	no	297	335	337	396	NA	208	274	381	227	261	142	409	294	275	265	267	409	335
Gd_00942-ad	282	Bretagne	France	bat	Pd-1	Mmyo	1	no	yes	yes	no	262	180	264	396	NA	208	274	381	227	255	160	409	294	275	265	267	409	335
Gd_00946-aa	120	North-Rhine Westphalia	Germany	bat	Pd-1	Mmyo	2	no	yes	yes	no	206	196	270	380	366	214	224	396	215	255	142	390	258	293	271	274	421	347
Gd_00946-ab	120	North-Rhine Westphalia	Germany	bat	Pd-1	Mmyo	2	no	yes	no	no	206	196	270	380	366	214	224	396	215	255	142	390	258	293	271	274	421	347
Gd_00947-aa	120	North-Rhine Westphalia	Germany	bat	Pd-1	Mmyo	2	no	yes	yes	no	206	196	270	380	366	214	224	411	215	255	142	390	258	293	271	274	421	347
Gd_00947-ab	120	North-Rhine Westphalia	Germany	bat	Pd-1	Mmyo	1	no	yes	yes	no	206	255	264	356	360	208	233	396	233	261	148	397	258	245	271	267	489	352
Gd_00947-ac	120	North-Rhine Westphalia	Germany	bat	Pd-1	Mmyo	2	no	yes	no	no	206	196	270	380	366	214	224	411	215	255	142	390	258	293	271	274	421	347
Gd_00948-ab	120	North-Rhine Westphalia	Germany	bat	Pd-1	Mmyo	1	no	yes	no	no	206	255	264	356	360	208	233	396	233	261	148	397	258	245	271	267	489	352
Gd_00948-ac	120	North-Rhine Westphalia	Germany	bat	Pd-1	Mmyo	1	no	yes	yes	no	206	255	264	356	NA	208	233	396	233	261	148	397	258	245	271	267	489	352
Gd_00948-ad	120	North-Rhine Westphalia	Germany	bat	Pd-1	Mmyo	1	no	yes	no	no	206	255	264	356	NA	208	233	396	233	261	148	397	258	245	271	267	489	352
Gd_00949-aa	120	North-Rhine Westphalia	Germany	bat	Pd-2	Mmyo	1	yes	yes	yes	no	239	172	282	382	230	196	269	396	189	237	202	379	235	263	246	254	262	347
Gd_00949-ab	120	North-Rhine Westphalia	Germany	bat	Pd-1	Mmyo	1	no	yes	no	no	206	255	264	356	360	208	233	396	233	261	148	397	258	245	271	267	489	352
Gd_00949-ac	120	North-Rhine Westphalia	Germany	bat	Pd-1	Mmyo	1	no	yes	no	no	206	255	264	356	360	208	233	396	233	261	148	397	258	245	271	267	489	352
Gd_00950-aa	120	North-Rhine Westphalia	Germany	bat	Pd-1	Mmyo	2	no	yes	yes	no	221	186	264	386	354	208	239	411	221	249	166	421	305	275	271	267	489	347
Gd_00950-ab	120	North-Rhine Westphalia	Germany	bat	Pd-1	Mmyo	2	no	yes	yes	no	221	186	264	386	354	208	239	396	221	249	166	421	305	275	271	267	489	347
Gd_00950-ac	120	North-Rhine Westphalia	Germany	bat	Pd-1	Mmyo	2	no	yes	no	no	221	186	264	386	354	208	239	396	221	249	166	421	305	275	271	267	489	347
Gd_00951-aa	120	North-Rhine Westphalia	Germany	bat	Pd-1	Mmyo	2	no	yes	no	no	221	186	264	386	354	208	239	396	221	249	166	421	305	275	271	267	489	347
Gd_00951-ab	120	North-Rhine Westphalia	Germany	bat	Pd-1	Mmyo	2	no	yes	yes	no	221	186	264	386	NA	208	239	396	221	249	166	421	305	275	271	267	489	347
Gd_00951-ac	120	North-Rhine Westphalia	Germany	bat	Pd-1	Mmyo	2	no	yes	no	no	221	186	264	386	354	208	239	396	221	249	166	421	305	275	271	267	489	347
Gd_00952-bb	120	North-Rhine Westphalia	Germany	bat	Pd-1	Mmyo	2	no	yes	no	no	221	186	264	386	354	208	239	396	221	249	166	421	305	275	271	267	489	347
Gd_00952-bc	120	North-Rhine Westphalia	Germany	bat	Pd-1	Mmyo	2	no	yes	no	no	221	186	264	386	354	208	239	396	221	249	166	421	305	275	271	267	489	347
Gd_00952-be	120	North-Rhine Westphalia	Germany	bat	Pd-1	Mmyo	2	no	yes	no	no	221	186	264	386	354	208	239	396	221	249	166	421	305	275	271	267	489	347
Gd_00953-ab	67	North-Rhine Westphalia	Germany	bat	Pd-2	Mmyo	1	no	yes	no	no	234	172	282	382	356	196	274	381	189	231	202	373	235	263	338	254	262	347
Gd_00953-ac	67	North-Rhine Westphalia	Germany	bat	Pd-2	Mmyo	1	no	yes	no	no	234	172	282	382	356	196	274	381	189	231	202	373	235	263	338	254	262	347
Gd_00954-ab	67	North-Rhine Westphalia	Germany	bat	Pd-2	Mmyo	1	yes	yes	yes	no	224	180	282	394	NA	196	274	381	189	237	202	373	235	263	246	254	262	347
Gd_00954-ac	67	North-Rhine Westphalia	Germany	bat	Pd-2	Mmyo	1	yes	yes	yes	no	224	180	282	406	521	196	274	381	189	237	202	373	235	263	246	254	262	347
Gd_00954-ad	67	North-Rhine Westphalia	Germany	bat	Pd-2	Mmyo	1	no	yes	no	no	224	180	282	394	NA	196	274	381	189	237	202	373	235	263	246	254	262	347
Gd_00955-aa	67	North-Rhine Westphalia	Germany	bat	Pd-2	Mmyo	1	no	yes	no	no	234	172	282	382	356	196	274	381	189	231	202	373	235	263	338	254	262	347
Gd_00955-ab	67	North-Rhine Westphalia	Germany	bat	Pd-2	Mmyo	1	no	yes	no	no	234	172	282	382	356	196	274	381	189	231	202	373	235	263	338	254	262	347
Gd_00955-ac	67	North-Rhine Westphalia	Germany	bat	Pd-1	Mmyo	1	no	yes	yes	no	211	186	264	380	372	208	243	365	221	249	142	421	258	293	271	267	431	342
Gd_00956-ba	67	North-Rhine Westphalia	Germany	bat	Pd-2	Mmyo	2	yes	yes	yes	no	196	180	282	382	408	196	274	381	189	231	256	367	235	263	305	254	282	342
Gd_00956-be	67	North-Rhine Westphalia	Germany	bat	Pd-2	Mmyo	2	no	yes	no	no	196	180	282	382	408	196	274	381	189	231	256	367	235	263	305	254	282	342
Gd_00957-ba	92	Centre	France	bat	Pd-1	Mmyo	1	no	yes	yes	no	307	186	343	392	NA	196	269	365	221	249	142	464	300	245	265	260	333	347
Gd_00958-ab	230	Mecklenburg Western Pomerania	Germany	bat	Pd-1	Mnat	2	no	yes	yes	no	196	180	264	392	NA	208	224	396	239	249	142	390	264	245	271	267	461	347
Gd_00958-ae	230	Mecklenburg Western Pomerania	Germany	bat	Pd-1	Mnat	2	no	yes	yes	no	196	180	264	392	372	208	224	396	239	249	142	390	264	245	271	267	461	347
Gd_00961-aa	118	Mecklenburg Western Pomerania	Germany	bat	Pd-1	Mmyo	1	no	yes	yes	no	221	192	264	386	372	208	224	396	239	255	148	403	264	245	271	267	381	347
Gd_00961-ab	118	Mecklenburg Western Pomerania	Germany	bat	Pd-1	Mmyo	1	no	no	no	no	221	192	264	386	372	208	224	396	239	255	148	403	264	245	271	267	381	347
Gd_00961-ac	118	Mecklenburg Western Pomerania	Germany	bat	Pd-1	Mmyo	1	no	no	no	no	221	192	264	386	372	208	224	396	239	255	148	403	264	245	271	267	381	347
Gd_00963-aa	118	Mecklenburg Western Pomerania	Germany	bat	Pd-1	Mmyo	1	no	yes	yes	no	216	186	264	386	372	208	224	396	239	255	148	403	264	245	271	267	381	347
Gd_00963-ab	118	Mecklenburg Western Pomerania	Germany	bat	Pd-1	Mmyo	2	no	no	yes	no	196	180	264	392	372	208	224	396	239	249	142	390	264	245	271	267	461	347
Gd_00963-ac	118	Mecklenburg Western Pomerania	Germany	bat	Pd-1	Mmyo	2	no	no	no	no	196	180	264	392	372	208	224	396	239	249	142	390	264	245	271	267	461	347
Gd_00964-aa	118	Mecklenburg Western Pomerania	Germany	bat	Pd-1	Mmyo	1	no	yes	yes	no	211	186	264	410	NA	208	224	411	239	249	142	446	271	245	276	267	431	342
Gd_00965-aa	118	Mecklenburg Western Pomerania	Germany	bat	Pd-1	Mmyo	2	no	yes	yes	no	247	196	264	368	218	208	228	396	239	255	154	421	324	245	271	298	441	335
Gd_00965-ab	118	Mecklenburg Western Pomerania	Germany	bat	Pd-1	Mmyo	2	no	no	no	no	247	196	264	368	218	208	228	396	239	255	154	421	324	245	271	298	441	335
Gd_00965-ac	118	Mecklenburg Western Pomerania	Germany	bat	Pd-1	Mmyo	2	no	no	no	no	247	196	264	368	218	208	228	396	239	255	154	421	324	245	271	298	441	335
Gd_00966-ab	118	Mecklenburg Western Pomerania	Germany	bat	Pd-1	Mmyo	2	no	yes	yes	no	221	186	264	410	366	208	233	396	239	261	142	446	264	245	271	267	461	347
Gd_00966-ac	118	Mecklenburg Western Pomerania	Germany	bat	Pd-1	Mmyo	2	no	no	no	no	221	186	264	410	366	208	233	396	239	261	142	446	264	245	271	267	461	347
Gd_00966-ae	118	Mecklenburg Western Pomerania	Germany	bat	Pd-1	Mmyo	2	no	no	no	no	221	186	264	410	366	208	233	396	239	261	142	446	264	245	271	267	461	347
Gd_00967-aa	118	Mecklenburg Western Pomerania	Germany	bat	Pd-1	Mmyo	1	no	yes	yes	no	196	180	264	398	366	208	224	411	239	261	142	421	271	245	271	267	431	347
Gd_00967-ac	118	Mecklenburg Western Pomerania	Germany	bat	Pd-1	Mmyo	1	no	no	yes	no	196	180	264	398	NA	208	224	411	239	261	142	421	271	245	271	267	431	347
Gd_00967-ae	118	Mecklenburg Western Pomerania	Germany	bat	Pd-1	Mmyo	1	no	no	no	no	196	180	264	398	366	208	224	411	239	261	142	421	271	245	271	267	431	347
Gd_00968-aa	118	Mecklenburg Western Pomerania	Germany	bat	Pd-1	Mmyo	2	no	yes	yes	no	226	192	264	404	360	208	224	411	239	261	142	452	264	245	276	267	431	342
Gd_00968-ab	118	Mecklenburg Western Pomerania	Germany	bat	Pd-1	Mmyo	2	no	no	yes	no	226	186	264	404	360	208	224	411	239	261	142	452	264	245	276	267	431	342
Gd_00968-ac	118	Mecklenburg Western Pomerania	Germany	bat	Pd-1	Mmyo	2	no	no	no	no	226	186	264	404	360	208	224	411	239	261	142	452	264	245	276	267	431	342
Gd_00969-aa	118	Mecklenburg Western Pomerania	Germany	bat	Pd-1	Mmyo	1	no	yes	no	no	196	180	264	398	366	208	224	411	239	261	142	421	271	245	271	267	431	347
Gd_00969-ab	118	Mecklenburg Western Pomerania	Germany	bat	Pd-1	Mmyo	1	no	no	yes	no	211	186	264	410	360	208	224	426	239	261	142	446	264	245	276	267	431	342
Gd_00969-ac	118	Mecklenburg Western Pomerania	Germany	bat	Pd-1	Mmyo	1	no	no	no	no	196	180	264	398	366	208	224	411	239	261	142	421	271	245	271	267	431	347
Gd_00970-aa	118	Mecklenburg Western Pomerania	Germany	bat	Pd-1	Mmyo	2	no	yes	yes	no	231	186	264	404	NA	208	224	411	239	261	142	452	264	245	276	267	431	342
Gd_00970-ab	118	Mecklenburg Western Pomerania	Germany	bat	Pd-1	Mmyo	2	no	no	no	no	226	186	264	404	360	208	224	411	239	261	142	452	264	245	276	267	431	342
Gd_00970-ac	118	Mecklenburg Western Pomerania	Germany	bat	Pd-1	Mmyo	2	no	no	no	no	226	186	264	404	360	208	224	411	239	261	142	452	264	245	276	267	431	342
Gd_00971-aa	118	Mecklenburg Western Pomerania	Germany	bat	Pd-1	Mmyo	2	no	yes	yes	no	206	180	264	398	360	208	233	396	239	261	148	390	258	245	271	267	431	342
Gd_00971-ab	118	Mecklenburg Western Pomerania	Germany	bat	Pd-1	Mmyo	2	no	no	no	no	206	180	264	398	360	208	233	396	239	261	148	390	258	245	271	267	431	342
Gd_00971-ae	118	Mecklenburg Western Pomerania	Germany	bat	Pd-1	Mmyo	2	no	no	no	no	206	180	264	398	360	208	233	396	239	261	148	390	258	245	271	267	431	342
Gd_00972-aa	118	Mecklenburg Western Pomerania	Germany	bat	Pd-1	Mmyo	2	no	yes	yes	no	187	196	264	416	366	208	243	411	239	261	148	446	264	245	271	267	481	347
Gd_00972-ab	118	Mecklenburg Western Pomerania	Germany	bat	Pd-1	Mmyo	2	no	no	no	no	187	196	264	416	366	208	243	411	239	261	148	446	264	245	271	267	481	347
Gd_00972-ad	118	Mecklenburg Western Pomerania	Germany	bat	Pd-1	Mmyo	2	no	no	yes	no	187	196	264	416	NA	208	243	411	239	261	148	446	264	245	271	267	481	347
Gd_00973-aa	118	Mecklenburg Western Pomerania	Germany	bat	Pd-1	Mmyo	1	no	yes	no	no	221	192	264	386	372	208	224	396	239	255	148	403	264	245	271	267	381	347
Gd_00973-ac	118	Mecklenburg Western Pomerania	Germany	bat	Pd-1	Mmyo	1	no	no	no	no	221	192	264	386	372	208	224	396	239	255	148	403	264	245	271	267	381	347
Gd_00973-ad	118	Mecklenburg Western Pomerania	Germany	bat	Pd-1	Mmyo	1	no	no	no	no	221	192	264	386	372	208	224	396	239	255	148	403	264	245	271	267	381	347
Gd_00974-aa	118	Mecklenburg Western Pomerania	Germany	bat	Pd-1	Mmyo	2	no	yes	yes	no	211	192	264	404	212	208	224	411	239	255	148	409	318	245	271	285	441	347
Gd_00975-aa	118	Mecklenburg Western Pomerania	Germany	bat	Pd-1	Mmyo	1	no	yes	yes	no	201	180	264	398	366	208	224	411	239	261	142	421	271	245	271	267	431	347
Gd_00975-ab	118	Mecklenburg Western Pomerania	Germany	bat	Pd-1	Mmyo	1	no	no	no	no	201	180	264	398	366	208	224	411	239	261	142	421	271	245	271	267	431	347
Gd_00975-ac	118	Mecklenburg Western Pomerania	Germany	bat	Pd-1	Mmyo	1	no	no	no	no	201	180	264	398	366	208	224	411	239	261	142	421	271	245	271	267	431	347
Gd_00976-aa	118	Mecklenburg Western Pomerania	Germany	bat	Pd-1	Mmyo	1	no	yes	no	no	196	180	264	398	NA	208	224	411	239	261	142	421	271	245	271	267	431	347
Gd_00976-ab	118	Mecklenburg Western Pomerania	Germany	bat	Pd-1	Mmyo	1	no	no	no	no	196	180	264	398	366	208	224	411	239	261	142	421	271	245	271	267	431	347
Gd_00978-aa	604	Lower-Austria	Austria	bat	Pd-1	Mmyo	2	no	yes	yes	no	312	NA	270	438	212	202	274	349	239	255	142	403	294	275	265	292	431	272
Gd_00978-ab	604	Lower-Austria	Austria	bat	Pd-1	Mmyo	2	no	yes	no	no	312	NA	270	438	212	202	274	349	239	255	142	403	294	275	265	292	431	272
Gd_00978-ac	604	Lower-Austria	Austria	bat	Pd-1	Mmyo	2	no	yes	yes	no	282	186	264	444	212	208	274	381	235	249	160	409	330	281	265	304	431	342
Gd_00979-ba	604	Lower-Austria	Austria	bat	Pd-1	Mmyo	2	no	yes	yes	no	282	186	264	450	212	208	274	381	235	249	160	409	330	281	265	304	431	342
Gd_00979-bb	604	Lower-Austria	Austria	bat	Pd-1	Mmyo	2	no	yes	no	no	282	186	264	450	212	208	274	381	235	249	160	409	330	281	265	304	431	342
Gd_00979-bc	604	Lower-Austria	Austria	bat	Pd-1	Mmyo	2	no	yes	no	no	282	186	264	450	212	208	274	381	235	249	160	409	330	281	265	304	431	342
Gd_00980-aa	604	Lower-Austria	Austria	bat	Pd-1	Mmyo	2	no	yes	no	no	282	186	264	444	212	208	274	381	235	249	160	409	330	281	265	304	431	342
Gd_00980-ac	604	Lower-Austria	Austria	bat	Pd-1	Mmyo	2	no	yes	yes	no	272	353	382	390	384	208	274	396	239	249	160	421	336	275	265	292	431	272
Gd_00980-ae	604	Lower-Austria	Austria	bat	Pd-1	Mmyo	2	no	yes	no	no	272	353	382	390	384	208	274	396	239	249	160	421	336	275	265	292	431	272
Gd_00981-aa	604	Lower-Austria	Austria	bat	Pd-1	Mmyo	2	no	yes	yes	no	272	353	382	390	384	208	274	396	239	249	160	421	330	275	265	292	431	272
Gd_00981-ab	604	Lower-Austria	Austria	bat	Pd-1	Mmyo	2	no	yes	no	no	312	NA	270	438	212	202	274	349	239	255	142	403	294	275	265	292	431	272
Gd_00981-ac	604	Lower-Austria	Austria	bat	Pd-1	Mmyo	2	no	yes	yes	no	277	186	264	444	212	208	274	381	235	249	160	409	330	281	265	304	431	342
Gd_00983-aa	604	Lower-Austria	Austria	bat	Pd-1	Mmyo	2	no	yes	yes	no	272	301	382	390	384	208	274	396	239	249	160	421	330	275	265	292	431	272
Gd_00984-aa	604	Lower-Austria	Austria	bat	Pd-1	Mmyo	2	no	yes	yes	no	312	NA	270	432	212	202	274	349	239	255	142	403	294	275	265	292	431	272
Gd_00984-ad	604	Lower-Austria	Austria	bat	Pd-1	Mmyo	2	no	yes	yes	no	NA	NA	270	438	212	202	274	349	239	255	142	403	294	275	265	292	431	272
Gd_00984-ae	604	Lower-Austria	Austria	bat	Pd-1	Mmyo	2	no	yes	no	no	282	186	264	450	212	208	274	381	235	249	160	409	330	281	265	304	431	342
Gd_00986-aa	604	Lower-Austria	Austria	bat	Pd-1	Mmyo/bly	2	no	yes	no	no	312	NA	270	432	212	202	274	349	239	255	142	403	294	275	265	292	431	272
Gd_00986-ab	604	Lower-Austria	Austria	bat	Pd-1	Mmyo/bly	2	no	yes	no	no	282	186	264	450	212	208	274	381	235	249	160	409	330	281	265	304	431	342
Gd_00986-ac	604	Lower-Austria	Austria	bat	Pd-1	Mmyo/bly	2	no	yes	no	no	282	186	264	444	212	208	274	381	235	249	160	409	330	281	265	304	431	342
Gd_00987-aa	763	Namur	Belgium	bat	Pd-1	Mmyo	1	no	yes	yes	no	329	186	264	404	336	196	279	396	221	249	160	421	253	245	271	267	381	356
Gd_00987-ba	763	Namur	Belgium	bat	Pd-1	Mmyo	1	no	yes	yes	no	329	186	264	404	NA	196	279	396	221	249	160	421	253	245	271	267	381	356
Gd_00987-bb	763	Namur	Belgium	bat	Pd-1	Mmyo	1	no	yes	no	no	329	186	264	404	336	196	279	396	221	249	160	421	253	245	271	267	381	356
Gd_00988-aa	763	Namur	Belgium	bat	Pd-1	Mmyo	2	no	yes	yes	no	231	196	264	362	372	208	224	411	239	273	142	409	258	245	271	267	461	347
Gd_00988-ba	763	Namur	Belgium	bat	Pd-1	Mmyo	2	no	yes	yes	no	236	196	264	362	372	208	224	411	239	273	142	409	258	245	271	267	461	347
Gd_00988-bb	763	Namur	Belgium	bat	Pd-1	Mmyo	2	no	yes	no	no	236	196	264	362	372	208	224	411	239	273	142	409	258	245	271	267	461	347
Gd_00989-aa	763	Namur	Belgium	bat	Pd-1	Mmyo	2	no	yes	yes	no	211	186	264	392	366	196	279	396	215	322	148	403	288	287	271	267	421	342
Gd_00989-ab	763	Namur	Belgium	bat	Pd-1	Mmyo	2	no	yes	no	no	211	186	264	392	366	196	279	396	215	322	148	403	288	287	271	267	421	342
Gd_00989-ac	763	Namur	Belgium	bat	Pd-1	Mmyo	2	no	yes	no	no	211	186	264	392	366	196	279	396	215	322	148	403	288	287	271	267	421	342
Gd_00990-ca	805	Harjumaa	Estonia	bat	Pd-1	Mbra	2	no	yes	yes	no	302	NA	264	444	366	208	352	396	233	413	142	379	330	239	265	285	431	391
Gd_00990-cb	805	Harjumaa	Estonia	bat	Pd-1	Mbra	2	no	yes	yes	no	302	NA	264	444	366	208	NA	396	233	413	142	379	330	239	265	285	431	391
Gd_00993-bb	586	Bavaria	Germany	bat	Pd-1	Mmyo	1	no	yes	yes	no	206	244	264	380	212	202	330	381	221	273	148	397	354	287	271	267	451	352
Gd_00993-bc	586	Bavaria	Germany	bat	Pd-1	Mmyo	1	no	yes	yes	no	252	186	264	416	212	208	228	365	227	249	142	416	264	245	271	267	411	347
Gd_00993-be	586	Bavaria	Germany	bat	Pd-1	Mmyo	1	no	yes	no	no	252	186	264	416	212	208	228	365	227	249	142	416	264	245	271	267	411	347
Gd_00994-aaa	679	Lower Austria	Austria	bat	Pd-1	Mmyo	1	no	yes	yes	no	262	186	398	426	NA	220	224	365	221	249	166	367	258	245	271	285	364	352
Gd_00994-aab	679	Lower Austria	Austria	bat	Pd-1	Mmyo	1	no	no	yes	no	262	NA	398	426	326	220	NA	365	221	249	166	367	258	245	271	285	364	352
Gd_00994-aac	679	Lower Austria	Austria	bat	Pd-1	Mmyo	1	no	no	yes	no	262	NA	398	426	326	220	362	365	221	249	166	367	258	245	271	285	364	352
Gd_00995-ca	679	Lower Austria	Austria	bat	Pd-1	Mmyo	1	no	yes	yes	no	262	NA	398	426	330	220	NA	365	221	249	166	367	258	245	271	285	364	352
Gd_00995-cb	679	Lower Austria	Austria	bat	Pd-1	Mmyo	1	no	no	no	no	262	NA	398	426	330	220	NA	365	221	249	166	367	258	245	271	285	364	352
Gd_00995-cc	679	Lower Austria	Austria	bat	Pd-1	Mmyo	1	no	no	no	no	262	NA	398	426	330	220	NA	365	221	249	166	367	258	245	271	285	364	352
Gd_00996-ba	679	Lower Austria	Austria	bat	Pd-1	Mmyo	1	no	yes	yes	no	302	NA	356	396	205	214	NA	365	198	261	136	470	288	245	271	285	354	347
Gd_00996-bc	679	Lower Austria	Austria	bat	Pd-1	Mmyo	1	no	no	no	no	302	NA	356	396	205	214	NA	365	198	261	136	470	288	245	271	285	354	347
Gd_00996-be	679	Lower Austria	Austria	bat	Pd-1	Mmyo	1	no	no	yes	no	358	NA	356	420	322	208	269	365	221	NA	136	367	318	245	276	285	364	347
Gd_00997-ca	679	Lower Austria	Austria	bat	Pd-1	Mmyo	1	no	yes	yes	no	297	277	356	396	212	208	269	349	215	NA	136	464	354	275	271	292	381	352
Gd_00997-cb	679	Lower Austria	Austria	bat	Pd-1	Mmyo	1	no	no	no	no	297	277	356	396	212	208	269	349	215	NA	136	464	354	275	271	292	381	352
Gd_00997-cc	679	Lower Austria	Austria	bat	Pd-1	Mmyo	1	no	no	yes	no	262	NA	398	426	212	220	269	365	221	249	166	367	258	245	271	285	364	352
Gd_00998-ab	679	Lower Austria	Austria	bat	Pd-1	Mmyo	1	no	yes	no	no	297	277	356	396	212	208	269	349	215	NA	136	464	354	275	271	292	381	352
Gd_00998-ac	679	Lower Austria	Austria	bat	Pd-1	Mmyo	1	no	no	yes	no	262	NA	398	426	330	220	529	365	221	249	166	367	258	245	271	285	364	352
Gd_00998-ad	679	Lower Austria	Austria	bat	Pd-1	Mmyo	1	no	no	yes	no	297	277	356	396	212	208	269	349	215	NA	136	464	NA	275	271	292	381	352
Gd_00999-aa	679	Lower Austria	Austria	bat	Pd-1	Mmyo	1	no	yes	no	no	262	NA	398	426	330	220	NA	365	221	249	166	367	258	245	271	285	364	352
Gd_00999-ab	679	Lower Austria	Austria	bat	Pd-1	Mmyo	1	no	no	no	no	262	NA	398	426	330	220	NA	365	221	249	166	367	258	245	271	285	364	352
Gd_00999-ac	679	Lower Austria	Austria	bat	Pd-1	Mmyo	1	no	no	no	no	262	NA	398	426	330	220	NA	365	221	249	166	367	258	245	271	285	364	352
Gd_01001-aa	679	Lower Austria	Austria	bat	Pd-1	Mmyo	2	no	yes	yes	no	252	186	392	372	384	214	274	396	239	255	142	337	305	275	265	298	431	272
Gd_01001-ab	679	Lower Austria	Austria	bat	Pd-1	Mmyo	1	no	no	yes	no	262	186	398	426	330	220	274	365	221	249	166	367	258	245	271	285	364	352
Gd_01001-ac	679	Lower Austria	Austria	bat	Pd-1	Mmyo	1	no	no	no	no	262	NA	398	426	330	220	NA	365	221	249	166	367	258	245	271	285	364	352
Gd_01002-aa	679	Lower Austria	Austria	bat	Pd-1	Mmyo	1	no	yes	no	no	297	277	356	396	212	208	269	349	215	NA	136	464	354	275	271	292	381	352
Gd_01002-ab	679	Lower Austria	Austria	bat	Pd-1	Mmyo	1	no	no	no	no	297	277	356	396	212	208	269	349	215	NA	136	464	354	275	271	292	381	352
Gd_01003-aa	679	Lower Austria	Austria	bat	Pd-1	Mmyo	1	no	yes	no	no	297	277	356	396	212	208	269	349	215	NA	136	464	354	275	271	292	381	352
Gd_01004-aa	679	Lower Austria	Austria	bat	Pd-1	Mmyo	2	no	yes	yes	no	252	186	392	372	384	214	274	396	239	255	142	337	305	275	265	298	421	272
Gd_01004-ab	679	Lower Austria	Austria	bat	Pd-1	Mmyo	2	no	no	no	no	252	186	392	372	384	214	274	396	239	255	142	337	305	275	265	298	421	272
Gd_01004-ac	679	Lower Austria	Austria	bat	Pd-1	Mmyo	2	no	no	yes	no	247	186	392	372	384	214	274	396	239	255	142	337	305	275	265	298	431	272
Gd_01005-aa	826	Lower Austria	Austria	bat	Pd-1	Mmyo	2	no	yes	yes	no	282	NA	392	384	384	208	NA	396	221	249	160	428	258	275	265	285	431	272
Gd_01005-ab	826	Lower Austria	Austria	bat	Pd-1	Mmyo	2	no	yes	yes	no	282	NA	392	384	384	208	534	396	221	249	160	428	258	275	265	285	431	272
Gd_01005-ac	826	Lower Austria	Austria	bat	Pd-1	Mmyo	2	no	yes	yes	no	282	NA	392	384	NA	208	534	396	221	249	160	428	258	275	265	285	431	272
Gd_01006-ab	826	Lower Austria	Austria	bat	Pd-1	Mmyo	1	no	yes	yes	no	257	186	264	384	205	226	279	365	239	249	148	390	318	239	265	298	441	335
Gd_01006-ac	826	Lower Austria	Austria	bat	Pd-1	Mmyo	1	no	yes	no	no	257	186	264	384	205	226	279	365	239	249	148	390	318	239	265	298	441	335
Gd_01006-ae	826	Lower Austria	Austria	bat	Pd-1	Mmyo	2	no	yes	no	no	282	NA	392	384	384	208	534	396	221	249	160	428	258	275	265	285	431	272
Gd_01007-ba	826	Lower Austria	Austria	bat	Pd-1	Mmyo	1	no	yes	no	no	257	186	264	384	205	226	279	365	239	249	148	390	318	239	265	298	441	335
Gd_01007-bb	826	Lower Austria	Austria	bat	Pd-1	Mmyo	1	no	yes	no	no	257	186	264	384	205	226	279	365	239	249	148	390	318	239	265	298	441	335
Gd_01007-bc	826	Lower Austria	Austria	bat	Pd-1	Mmyo	1	no	yes	yes	no	257	186	264	384	205	226	279	365	239	NA	148	390	318	239	265	298	441	335
Gd_01009-aa	826	Lower Austria	Austria	bat	Pd-1	Mmyo	2	no	yes	yes	no	338	156	362	414	205	208	284	426	221	249	148	367	336	239	246	280	431	342
Gd_01009-ab	826	Lower Austria	Austria	bat	Pd-1	Mmyo	1	no	yes	yes	no	257	156	264	386	205	208	274	396	198	249	148	367	318	245	265	298	431	352
Gd_01009-ad	826	Lower Austria	Austria	bat	Pd-1	Mmyo	2	no	yes	no	no	338	156	362	414	205	208	284	426	221	249	148	367	336	239	246	280	431	342
Gd_01010-ba	826	Lower Austria	Austria	bat	Pd-1	Mmyo	2	no	yes	yes	no	317	186	410	372	212	208	279	470	239	255	142	464	312	239	265	298	377	335
Gd_01010-bb	826	Lower Austria	Austria	bat	Pd-1	Mmyo	2	no	yes	no	no	317	186	410	372	212	208	279	470	239	255	142	464	312	239	265	298	377	335
Gd_01010-bc	826	Lower Austria	Austria	bat	Pd-1	Mmyo	2	no	yes	no	no	317	186	410	372	212	208	279	470	239	255	142	464	312	239	265	298	377	335
Gd_01011-aa	176	Pays de la Loire	France	bat	Pd-1	Mmyo	2	no	yes	yes	no	252	NA	337	398	372	196	279	396	221	267	160	416	253	245	271	267	372	352
Gd_01011-ab	176	Pays de la Loire	France	bat	Pd-1	Mmyo	2	no	yes	no	no	252	NA	337	398	372	196	279	396	221	267	160	416	253	245	271	267	372	352
Gd_01011-ae	176	Pays de la Loire	France	bat	Pd-1	Mmyo	2	no	yes	yes	no	252	NA	337	398	NA	196	279	396	221	267	160	416	253	245	271	267	372	352
Gd_01012-ba	547	North-Rhine Westphalia	Germany	bat	Pd-1	Mmyo	2	no	yes	yes	no	252	192	264	404	360	208	224	396	239	328	148	397	258	281	271	267	431	282
Gd_01012-bb	547	North-Rhine Westphalia	Germany	bat	Pd-1	Mmyo	2	no	yes	no	no	252	192	264	404	360	208	224	396	239	328	148	397	258	281	271	267	431	282
Gd_01012-bc	547	North-Rhine Westphalia	Germany	bat	Pd-1	Mmyo	2	no	yes	yes	no	247	192	264	404	360	208	224	396	239	328	148	397	258	281	271	267	431	282
Gd_01014-aa	547	North-Rhine Westphalia	Germany	bat	Pd-1	Mmyo	2	no	yes	yes	no	247	192	264	404	NA	208	224	396	239	328	148	397	258	281	271	267	431	282
Gd_01014-ab	547	North-Rhine Westphalia	Germany	bat	Pd-1	Mmyo	2	no	yes	no	no	247	192	264	404	360	208	224	396	239	328	148	397	258	281	271	267	431	282
Gd_01014-ac	547	North-Rhine Westphalia	Germany	bat	Pd-1	Mmyo	1	no	yes	yes	no	206	192	264	356	360	214	233	396	239	261	148	390	258	245	271	267	489	282
Gd_01015-aa	547	North-Rhine Westphalia	Germany	bat	Pd-1	Mmyo	2	no	yes	yes	no	242	186	264	392	366	208	310	411	239	249	142	421	258	245	271	267	335	347
Gd_01015-ab	547	North-Rhine Westphalia	Germany	bat	Pd-1	Mmyo	2	no	yes	no	no	242	186	264	392	366	208	310	411	239	249	142	421	258	245	271	267	335	347
Gd_01015-ac	547	North-Rhine Westphalia	Germany	bat	Pd-1	Mmyo	2	no	yes	no	no	242	186	264	392	366	208	310	411	239	249	142	421	258	245	271	267	335	347
Gd_01016-aa	547	North-Rhine Westphalia	Germany	bat	Pd-1	Mmyo	2	no	yes	no	no	242	186	264	392	366	208	310	411	239	249	142	421	258	245	271	267	335	347
Gd_01016-ab	547	North-Rhine Westphalia	Germany	bat	Pd-1	Mmyo	2	no	yes	no	no	242	186	264	392	366	208	310	411	239	249	142	421	258	245	271	267	335	347
Gd_01016-ac	547	North-Rhine Westphalia	Germany	bat	Pd-1	Mmyo	2	no	yes	yes	no	242	186	264	392	NA	208	310	411	239	249	142	421	258	245	271	267	335	347
Gd_01017-aa	547	North-Rhine Westphalia	Germany	bat	Pd-1	Mmyo	1	no	yes	yes	no	206	289	264	356	360	214	233	396	239	261	148	390	258	245	271	267	489	356
Gd_01017-ab	547	North-Rhine Westphalia	Germany	bat	Pd-1	Mmyo	1	no	yes	yes	no	206	186	264	356	360	214	233	396	239	261	148	390	258	245	271	267	335	356
Gd_01017-ac	547	North-Rhine Westphalia	Germany	bat	Pd-1	Mmyo	1	no	yes	no	no	206	186	264	356	360	214	233	396	239	261	148	390	258	245	271	267	335	356
Gd_01018-ba	547	North-Rhine Westphalia	Germany	bat	Pd-1	Mmyo	2	no	yes	no	no	242	186	264	392	366	208	310	411	239	249	142	421	258	245	271	267	335	347
Gd_01018-bb	547	North-Rhine Westphalia	Germany	bat	Pd-1	Mmyo	2	no	yes	no	no	242	186	264	392	366	208	310	411	239	249	142	421	258	245	271	267	335	347
Gd_01018-bc	547	North-Rhine Westphalia	Germany	bat	Pd-1	Mmyo	2	no	yes	no	no	242	186	264	392	366	208	310	411	239	249	142	421	258	245	271	267	335	347
Gd_01019-aa	547	North-Rhine Westphalia	Germany	bat	Pd-1	Mmyo	1	no	yes	yes	no	226	220	264	404	360	208	304	396	209	249	142	409	336	245	271	267	421	342
Gd_01019-ac	547	North-Rhine Westphalia	Germany	bat	Pd-1	Mmyo	1	no	yes	yes	no	226	220	264	404	NA	208	304	396	209	249	142	409	336	245	271	267	421	342
Gd_01019-ad	547	North-Rhine Westphalia	Germany	bat	Pd-1	Mmyo	1	no	no	no	no	226	220	264	404	360	208	304	396	209	249	142	409	336	245	271	267	421	342
Gd_01020-bb	852	North-Rhine Westphalia	Germany	bat	Pd-1	Mmyo	2	no	yes	yes	no	206	186	264	410	205	208	224	426	209	249	142	416	324	245	271	267	441	347
Gd_01021-aa	852	North-Rhine Westphalia	Germany	bat	Pd-1	Mmyo	2	no	yes	yes	no	211	226	264	386	212	208	233	396	239	249	142	416	258	245	265	267	461	335
Gd_01021-ab	852	North-Rhine Westphalia	Germany	bat	Pd-1	Mmyo	2	no	yes	no	no	211	226	264	386	212	208	233	396	239	249	142	416	258	245	265	267	461	335
Gd_01021-ac	852	North-Rhine Westphalia	Germany	bat	Pd-1	Mmyo	2	no	no	yes	no	196	186	264	368	342	208	224	411	239	255	142	403	312	299	271	267	383	342
Gd_01022-aa	852	North-Rhine Westphalia	Germany	bat	Pd-1	Mmyo	1	no	yes	yes	no	226	186	264	392	354	208	315	396	209	249	142	434	258	245	271	267	419	352
Gd_01022-ab	852	North-Rhine Westphalia	Germany	bat	Pd-1	Mmyo	1	no	yes	no	no	226	186	264	392	354	208	315	396	209	249	142	434	258	245	271	267	419	352
Gd_01022-ac	852	North-Rhine Westphalia	Germany	bat	Pd-1	Mmyo	1	no	no	no	no	226	186	264	392	354	208	315	396	209	249	142	434	258	245	271	267	419	352
Gd_01023-aa	852	North-Rhine Westphalia	Germany	bat	Pd-1	Mmyo	2	no	yes	yes	no	231	192	264	350	NA	208	299	396	215	261	142	409	258	245	276	267	381	342
Gd_01023-ab	852	North-Rhine Westphalia	Germany	bat	Pd-1	Mmyo	2	no	yes	yes	no	231	192	264	350	360	208	299	396	215	261	142	409	258	245	276	267	381	342
Gd_01023-ac	852	North-Rhine Westphalia	Germany	bat	Pd-1	Mmyo	2	no	no	no	no	231	192	264	350	360	208	299	396	215	261	142	409	258	245	276	267	381	342
Gd_01024-ba	852	North-Rhine Westphalia	Germany	bat	Pd-1	Mmyo	2	no	yes	no	no	196	186	264	368	342	208	224	411	239	255	142	403	312	299	271	267	383	342
Gd_01024-bb	852	North-Rhine Westphalia	Germany	bat	Pd-1	Mmyo	2	no	yes	no	no	196	186	264	368	342	208	224	411	239	255	142	403	312	299	271	267	383	342
Gd_01024-bc	852	North-Rhine Westphalia	Germany	bat	Pd-1	Mmyo	2	no	no	no	no	196	186	264	368	342	208	224	411	239	255	142	403	312	299	271	267	383	342
Gd_01025-aa	852	North-Rhine Westphalia	Germany	bat	Pd-1	Mmyo	2	no	yes	yes	no	221	186	264	410	360	208	299	396	215	249	142	416	258	245	271	267	381	342
Gd_01025-ab	852	North-Rhine Westphalia	Germany	bat	Pd-1	Mmyo	2	no	yes	no	no	221	186	264	410	360	208	299	396	215	249	142	416	258	245	271	267	381	342
Gd_01025-ac	852	North-Rhine Westphalia	Germany	bat	Pd-1	Mmyo	2	no	no	no	no	221	186	264	410	360	208	299	396	215	249	142	416	258	245	271	267	381	342
Gd_01026-aa	852	North-Rhine Westphalia	Germany	bat	Pd-1	Mmyo	2	no	yes	yes	no	242	186	264	392	366	208	310	411	239	249	142	421	258	245	271	267	335	347
Gd_01026-ab	852	North-Rhine Westphalia	Germany	bat	Pd-1	Mmyo	2	no	yes	no	no	242	186	264	392	366	208	310	411	239	249	142	421	258	245	271	267	335	347
Gd_01026-ac	852	North-Rhine Westphalia	Germany	bat	Pd-1	Mmyo	2	no	no	yes	no	242	186	264	392	NA	208	310	411	239	249	142	421	258	245	271	267	335	347
Gd_01027-aa	852	North-Rhine Westphalia	Germany	bat	Pd-1	Mmyo	2	no	yes	no	no	196	186	264	368	342	208	224	411	239	255	142	403	312	299	271	267	383	342
Gd_01027-ab	852	North-Rhine Westphalia	Germany	bat	Pd-1	Mmyo	2	no	yes	no	no	196	186	264	368	342	208	224	411	239	255	142	403	312	299	271	267	383	342
Gd_01027-ac	852	North-Rhine Westphalia	Germany	bat	Pd-1	Mmyo	2	no	no	no	no	196	186	264	368	342	208	224	411	239	255	142	403	312	299	271	267	383	342
Gd_01028-aa	852	North-Rhine Westphalia	Germany	bat	Pd-1	Mmyo	2	no	yes	no	no	242	186	264	392	366	208	310	411	239	249	142	421	258	245	271	267	335	347
Gd_01028-ab	852	North-Rhine Westphalia	Germany	bat	Pd-1	Mmyo	2	no	yes	no	no	242	186	264	392	366	208	310	411	239	249	142	421	258	245	271	267	335	347
Gd_01028-ac	852	North-Rhine Westphalia	Germany	bat	Pd-1	Mmyo	2	no	no	no	no	242	186	264	392	366	208	310	411	239	249	142	421	258	245	271	267	335	347
Gd_01029-ab	852	North-Rhine Westphalia	Germany	bat	Pd-1	Mmyo	2	no	yes	yes	no	221	161	264	404	218	208	284	396	239	249	148	416	258	245	271	267	489	342
Gd_01029-ac	852	North-Rhine Westphalia	Germany	bat	Pd-1	Mmyo	2	no	yes	no	no	221	161	264	404	218	208	284	396	239	249	148	416	258	245	271	267	489	342
Gd_01030-aa	852	North-Rhine Westphalia	Germany	bat	Pd-1	Mmyo	2	no	yes	no	no	242	186	264	392	366	208	310	411	239	249	142	421	258	245	271	267	335	347
Gd_01030-ab	852	North-Rhine Westphalia	Germany	bat	Pd-1	Mmyo	2	no	no	no	no	242	186	264	392	366	208	310	411	239	249	142	421	258	245	271	267	335	347
Gd_01030-ac	852	North-Rhine Westphalia	Germany	bat	Pd-1	Mmyo	2	no	no	yes	no	242	186	264	NA	366	208	310	411	239	249	142	421	258	245	271	267	335	347
Gd_01031-ab	225	North-Rhine Westphalia	Germany	bat	Pd-2	Mmyo	2	no	yes	yes	no	NA	180	282	400	304	196	274	396	189	237	190	373	235	263	344	254	262	347
Gd_01031-ac	225	North-Rhine Westphalia	Germany	bat	Pd-2	Mmyo	2	no	yes	no	no	NA	180	282	400	304	196	274	396	189	237	190	373	235	263	344	254	262	347
Gd_01032-ba	505	Bratislava	Slovakia	bat	Pd-1	Mmyo	2	no	yes	yes	no	221	434	398	380	212	208	269	411	233	273	154	373	318	275	265	292	431	356
Gd_01032-bb	505	Bratislava	Slovakia	bat	Pd-1	Mmyo	2	no	yes	yes	no	221	NA	398	380	212	208	269	411	233	273	154	373	318	275	265	292	431	356
Gd_01032-bc	505	Bratislava	Slovakia	bat	Pd-1	Mmyo	2	no	yes	no	no	221	NA	398	380	212	208	269	411	233	273	154	373	318	275	265	292	431	356
Gd_01034-aa	423	Nitra	Slovakia	bat	Pd-1	Mmyo	2	no	yes	yes	no	252	156	362	438	205	208	484	381	233	255	154	379	336	239	265	298	431	401
Gd_01034-ab	423	Nitra	Slovakia	bat	Pd-1	Mmyo	2	no	yes	yes	no	272	156	356	420	205	208	284	411	227	383	154	367	300	239	265	292	381	386
Gd_01034-ac	423	Nitra	Slovakia	bat	Pd-1	Mmyo	2	no	yes	yes	no	252	207	362	438	205	208	484	381	233	255	154	379	336	239	NA	298	431	401
Gd_01035-ba	392	Bratislava	Slovakia	bat	Pd-1	Mmyo	2	no	yes	yes	no	182	281	356	438	NA	202	346	365	233	249	148	397	294	239	265	285	431	391
Gd_01035-bb	392	Bratislava	Slovakia	bat	Pd-1	Mmyo	1	no	yes	yes	no	262	156	356	386	336	208	401	365	221	249	142	403	240	232	276	298	527	352
Gd_01035-bc	392	Bratislava	Slovakia	bat	Pd-1	Mmyo	2	no	yes	yes	no	182	281	356	438	372	202	346	365	233	249	148	397	294	239	265	285	431	391
Gd_01036-aa	392	Bratislava	Slovakia	bat	Pd-1	Mmyo	2	no	yes	no	no	182	281	356	438	372	202	346	365	233	249	148	397	294	239	265	285	431	391
Gd_01036-ab	392	Bratislava	Slovakia	bat	Pd-1	Mmyo	2	no	yes	no	no	182	281	356	438	372	202	346	365	233	249	148	397	294	239	265	285	431	391
Gd_01036-ad	392	Bratislava	Slovakia	bat	Pd-1	Mmyo	2	no	yes	no	no	182	281	356	438	372	202	346	365	233	249	148	397	294	239	265	285	431	391
Gd_01037-ba	392	Bratislava	Slovakia	bat	Pd-1	Mmyo	1	no	yes	yes	no	272	250	382	386	205	208	269	365	242	249	154	367	318	245	271	310	431	352
Gd_01037-bb	392	Bratislava	Slovakia	bat	Pd-1	Mmyo	1	no	yes	yes	no	267	250	382	386	205	208	269	365	242	249	154	367	318	245	271	310	431	352
Gd_01037-bc	392	Bratislava	Slovakia	bat	Pd-1	Mmyo	1	no	yes	no	no	267	250	382	386	205	208	269	365	242	249	154	367	318	245	271	310	431	352
Gd_01038-ba	392	Bratislava	Slovakia	bat	Pd-1	Mmyo	1	no	yes	no	no	262	156	356	386	336	208	401	365	221	249	142	403	240	232	276	298	527	352
Gd_01038-bb	392	Bratislava	Slovakia	bat	Pd-1	Mmyo	1	no	yes	no	no	262	156	356	386	336	208	401	365	221	249	142	403	240	232	276	298	527	352
Gd_01041-aa	632	Bratislava	Slovakia	bat	Pd-1	Mmyo	2	no	yes	yes	no	262	156	382	438	205	208	269	365	233	249	148	367	305	239	265	292	421	386
Gd_01041-ab	632	Bratislava	Slovakia	bat	Pd-1	Mmyo	2	no	yes	yes	no	262	359	382	438	205	208	269	365	233	249	148	367	305	239	265	292	421	386
Gd_01041-ac	632	Bratislava	Slovakia	bat	Pd-1	Mmyo	2	no	yes	yes	no	262	NA	382	438	205	208	269	365	233	249	148	367	305	239	265	292	421	386
Gd_01042-ba	633	Bratislava	Slovakia	bat	Pd-1	Mmyo	2	no	yes	yes	no	307	186	410	372	212	208	279	470	239	255	142	464	312	239	265	298	377	335
Gd_01042-bb	633	Bratislava	Slovakia	bat	Pd-1	Mmyo	2	no	yes	no	no	307	186	410	372	212	208	279	470	239	255	142	464	312	239	265	298	377	335
Gd_01042-bc	633	Bratislava	Slovakia	bat	Pd-1	Mmyo	2	no	yes	no	no	307	186	410	372	212	208	279	470	239	255	142	464	312	239	265	298	377	335
Gd_01043-aa	365	Bratislava	Slovakia	bat	Pd-1	Mmyo	2	no	yes	yes	no	287	156	350	392	205	208	274	381	239	389	154	367	294	275	265	292	431	386
Gd_01043-ab	365	Bratislava	Slovakia	bat	Pd-1	Mmyo	2	no	yes	no	no	287	156	350	392	205	208	274	381	239	389	154	367	294	275	265	292	431	386
Gd_01043-ac	365	Bratislava	Slovakia	bat	Pd-1	Mmyo	2	no	yes	no	no	287	156	350	392	205	208	274	381	239	389	154	367	294	275	265	292	431	386
Gd_01047-ab	505	Bratislava	Slovakia	bat	Pd-1	Mmyo	1	no	yes	yes	no	267	156	356	386	205	208	274	381	221	371	142	367	318	239	265	298	431	352
Gd_01047-ac	505	Bratislava	Slovakia	bat	Pd-1	Mmyo	1	no	yes	no	no	267	156	356	386	205	208	274	381	221	371	142	367	318	239	265	298	431	352
Gd_01047-ad	505	Bratislava	Slovakia	bat	Pd-1	Mmyo	1	no	no	no	no	267	156	356	386	205	208	274	381	221	371	142	367	318	239	265	298	431	352
Gd_01048-aa	505	Bratislava	Slovakia	bat	Pd-1	Mmyo	1	no	yes	yes	no	338	156	382	408	205	214	269	426	221	249	148	367	318	239	265	310	431	342
Gd_01048-ab	505	Bratislava	Slovakia	bat	Pd-1	Mmyo	1	no	yes	no	no	338	156	382	408	205	214	269	426	221	249	148	367	318	239	265	310	431	342
Gd_01048-ac	505	Bratislava	Slovakia	bat	Pd-1	Mmyo	1	no	no	no	no	338	156	382	408	205	214	269	426	221	249	148	367	318	239	265	310	431	342
Gd_01050-aa	505	Bratislava	Slovakia	bat	Pd-1	Mmyo	1	no	yes	yes	no	267	238	382	386	205	208	269	365	242	249	154	367	318	245	271	310	431	352
Gd_01050-ab	505	Bratislava	Slovakia	bat	Pd-1	Mmyo	1	no	yes	yes	no	353	238	382	444	372	208	269	349	239	279	148	403	318	239	265	285	421	401
Gd_01050-ac	505	Bratislava	Slovakia	bat	Pd-1	Mmyo	1	no	no	no	no	353	238	382	444	372	208	269	349	239	279	148	403	318	239	265	285	421	401
Gd_01051-aa	505	Bratislava	Slovakia	bat	Pd-1	Mmyo	2	no	yes	yes	no	358	156	350	398	205	208	274	426	198	389	148	367	294	275	271	292	431	386
Gd_01051-ab	505	Bratislava	Slovakia	bat	Pd-1	Mmyo	2	no	yes	no	no	358	156	350	398	205	208	274	426	198	389	148	367	294	275	271	292	431	386
Gd_01051-ac	505	Bratislava	Slovakia	bat	Pd-1	Mmyo	2	no	no	yes	no	358	156	350	398	205	208	274	426	198	NA	148	367	294	275	271	292	431	386
Gd_01053-	831	New York	USA	bat	Pd-1	Mluc	1	yes	no	no	no	287	255	356	422	273	214	NA	396	239	389	148	440	264	275	281	267	322	347
Gd_01055-aa	344	North-Rhine Westphalia	Germany	bat	Pd-1	Mmyo	2	no	yes	yes	no	196	214	264	410	366	208	224	365	221	249	142	409	271	245	271	274	431	352
Gd_01055-ab	344	North-Rhine Westphalia	Germany	bat	Pd-1	Mmyo	2	no	yes	yes	no	196	214	264	350	360	214	233	396	233	261	154	390	258	245	271	267	421	342
Gd_01055-abaaa	344	North-Rhine Westphalia	Germany	bat	Pd-1	Mmyo	2	no	yes	yes	no	196	265	264	350	360	214	233	396	233	261	154	390	258	245	271	267	421	342
Gd_01055-ac	344	North-Rhine Westphalia	Germany	bat	Pd-1	Mmyo	2	no	yes	yes	no	196	214	264	410	NA	208	224	365	221	249	142	409	271	245	271	274	431	352
Gd_01055-ad	344	North-Rhine Westphalia	Germany	bat	Pd-1	Mmyo	1	no	yes	yes	no	226	353	264	398	NA	214	258	411	209	249	166	397	258	281	271	267	383	342
Gd_01056-aaaa	344	North-Rhine Westphalia	Germany	bat	Pd-1	Mmyo	2	no	yes	yes	no	196	214	264	412	366	208	224	365	221	249	142	409	271	245	271	274	431	352
Gd_01056-ab	344	North-Rhine Westphalia	Germany	bat	Pd-1	Mmyo	2	no	yes	no	no	196	214	264	410	366	208	224	365	221	249	142	409	271	245	271	274	431	352
Gd_01056-ac	344	North-Rhine Westphalia	Germany	bat	Pd-1	Mmyo	2	no	yes	no	no	196	214	264	410	366	208	224	365	221	249	142	409	271	245	271	274	431	352
Gd_01058-baa	505	Bratislava	Slovakia	bat	Pd-1	Mmyo	2	no	yes	yes	no	334	156	382	378	205	208	401	440	239	249	148	416	294	239	265	267	364	335
Gd_01059-aa	505	Bratislava	Slovakia	bat	Pd-1	Mmyo	1	no	yes	no	no	267	238	382	386	205	208	269	365	242	249	154	367	318	245	271	310	431	352
Gd_01059-ab	505	Bratislava	Slovakia	bat	Pd-1	Mmyo	2	no	yes	no	no	221	NA	398	380	212	208	269	411	233	273	154	373	318	275	265	292	431	356
Gd_01059-ac	505	Bratislava	Slovakia	bat	Pd-1	Mmyo	2	no	no	no	no	221	NA	398	380	212	208	269	411	233	273	154	373	318	275	265	292	431	356
Gd_01060-ba	505	Bratislava	Slovakia	bat	Pd-1	Mmyo	1	no	yes	yes	no	NA	156	382	426	205	208	269	365	233	273	154	390	318	275	295	310	431	396
Gd_01060-bb	505	Bratislava	Slovakia	bat	Pd-1	Mmyo	2	no	yes	yes	no	221	156	398	380	205	208	269	411	233	273	154	373	318	275	265	292	431	356
Gd_01060-bc	505	Bratislava	Slovakia	bat	Pd-1	Mmyo	1	no	no	no	no	NA	156	382	426	205	208	269	365	233	273	154	390	318	275	295	310	431	396
Gd_01061-aa	505	Bratislava	Slovakia	bat	Pd-1	Mmyo	2	no	yes	yes	no	334	156	362	414	205	208	274	426	221	249	148	367	336	239	246	280	431	342
Gd_01061-ab	505	Bratislava	Slovakia	bat	Pd-1	Mmyo	2	no	yes	no	no	334	156	362	414	205	208	274	426	221	249	148	367	336	239	246	280	431	342
Gd_01061-ac	505	Bratislava	Slovakia	bat	Pd-1	Mmyo	2	no	no	no	no	334	156	362	414	205	208	274	426	221	249	148	367	336	239	246	280	431	342
Gd_01063-aa	505	Bratislava	Slovakia	bat	Pd-1	Mnat	1	no	yes	yes	no	358	244	382	444	366	208	269	349	239	279	148	403	318	239	265	285	421	396
Gd_01063-ab	505	Bratislava	Slovakia	bat	Pd-1	Mnat	1	no	yes	no	no	358	244	382	444	366	208	269	349	239	279	148	403	318	239	265	285	421	396
Gd_01063-ac	505	Bratislava	Slovakia	bat	Pd-1	Mnat	1	no	no	no	no	358	244	382	444	366	208	269	349	239	279	148	403	318	239	265	285	421	396
Gd_01069-aa	500	Aggtelek Mts.	Hungary	bat	Pd-1	Mbly	1	no	yes	yes	no	NA	244	264	402	205	208	224	396	233	371	148	397	240	239	276	292	431	342
Gd_01069-ab	500	Aggtelek Mts.	Hungary	bat	Pd-1	Mbly	2	no	yes	yes	no	287	244	264	378	205	208	224	396	233	383	154	397	240	275	276	298	421	381
Gd_01069-ac	500	Aggtelek Mts.	Hungary	bat	Pd-1	Mbly	1	no	yes	yes	no	292	244	264	402	212	208	224	396	233	371	148	421	240	239	276	292	431	342
Gd_01073-aa	68	Lorraine	France	bat	Pd-1	Mmyo	1	no	yes	yes	no	247	180	264	386	360	226	289	411	221	249	160	458	271	245	276	267	441	352
Gd_01073-ab	68	Lorraine	France	bat	Pd-1	Mmyo	1	no	yes	yes	no	252	506	264	374	360	208	336	396	227	255	160	409	288	281	271	285	431	342
Gd_01073-ac	68	Lorraine	France	bat	Pd-1	Mmyo	1	no	yes	yes	no	252	NA	264	374	360	208	336	396	227	255	160	409	288	281	271	285	431	342
Gd_01074-aa	68	Lorraine	France	bat	Pd-1	Mmyo	2	no	yes	yes	no	211	180	264	414	542	208	224	426	215	249	166	482	253	275	276	267	431	361
Gd_01074-ab	68	Lorraine	France	bat	Pd-1	Mmyo	2	no	yes	no	no	211	180	264	414	542	208	224	426	215	249	166	482	253	275	276	267	431	361
Gd_01076-ba	82	Lorraine	France	bat	Pd-1	Mmyo	2	no	yes	yes	no	187	186	264	398	360	208	224	396	227	267	148	403	271	275	271	267	401	347
Gd_01076-bb	82	Lorraine	France	bat	Pd-1	Mmyo	2	no	yes	yes	no	187	186	264	NA	NA	208	224	396	227	267	148	403	271	275	271	267	431	347
Gd_01076-bc	82	Lorraine	France	bat	Pd-1	Mmyo	2	no	yes	yes	no	187	186	264	398	NA	208	224	396	227	267	148	403	271	275	271	267	401	347
Gd_01077-aa	82	Lorraine	France	bat	Pd-1	Mmyo	2	no	yes	no	no	187	186	264	398	360	208	224	396	227	267	148	403	271	275	271	267	401	347
Gd_01077-ba	82	Lorraine	France	bat	Pd-1	Mmyo	1	no	yes	yes	no	211	186	264	398	360	214	224	396	198	261	148	416	348	287	320	267	381	347
Gd_01078-aa	149	Lorraine	France	bat	Pd-1	Mmyo	2	no	yes	yes	no	226	NA	264	404	205	208	228	365	227	249	148	409	288	281	271	267	322	342
Gd_01078-ab	149	Lorraine	France	bat	Pd-1	Mmyo	1	no	yes	yes	no	257	283	264	386	205	208	274	396	244	261	160	403	324	281	271	280	322	347
Gd_01078-ac	149	Lorraine	France	bat	Pd-1	Mmyo	2	no	yes	yes	no	226	289	264	404	372	208	381	365	227	249	148	409	288	281	271	267	441	342
Gd_01079-aa	293	Lorraine	France	bat	Pd-1	Mmyo	1	no	yes	yes	no	257	NA	264	374	360	208	391	396	227	255	160	403	288	281	271	267	431	342
Gd_01080-aa	352	Baden-Württemberg	Germany	bat	Pd-1	Mmyo	1	no	yes	yes	no	302	220	264	416	372	220	269	381	229	249	148	403	258	245	271	267	421	356
Gd_01080-ab	352	Baden-Württemberg	Germany	bat	Pd-1	Mmyo	1	no	yes	no	no	302	220	264	416	372	220	269	381	229	249	148	403	258	245	271	267	421	356
Gd_01080-ac	352	Baden-Württemberg	Germany	bat	Pd-1	Mmyo	1	no	yes	yes	no	302	220	264	416	212	220	269	381	229	249	148	403	258	245	271	267	421	356
Gd_01081-aa	352	Baden-Württemberg	Germany	bat	Pd-1	Mmyo	1	no	yes	yes	no	302	220	264	416	NA	220	269	381	229	249	148	403	258	245	271	267	421	356
Gd_01081-ab	352	Baden-Württemberg	Germany	bat	Pd-1	Mmyo	1	no	yes	no	no	302	220	264	416	372	220	269	381	229	249	148	403	258	245	271	267	421	356
Gd_01081-ac	352	Baden-Württemberg	Germany	bat	Pd-1	Mmyo	1	no	yes	no	no	302	220	264	416	372	220	269	381	229	249	148	403	258	245	271	267	421	356
Gd_01085-aa	628	Bourgogne	France	bat	Pd-1	Mmyo	2	no	yes	yes	no	334	301	337	374	NA	196	258	334	221	261	142	409	253	245	271	260	381	347
Gd_01085-ab	628	Bourgogne	France	bat	Pd-1	Mmyo	2	no	yes	yes	no	334	301	337	374	372	196	258	334	221	261	142	409	253	245	271	260	381	347
Gd_01085-ac	628	Bourgogne	France	bat	Pd-1	Mmyo	2	no	yes	no	no	334	301	337	374	372	196	258	334	221	261	142	409	253	245	271	260	381	347
Gd_01087-aa	628	Bourgogne	France	bat	Pd-1	Mmyo	1	no	yes	yes	no	338	220	264	338	378	196	274	365	221	261	160	446	253	245	276	267	NA	352
Gd_01087-ab	628	Bourgogne	France	bat	Pd-1	Mmyo	1	no	yes	yes	no	338	220	264	338	378	196	274	365	221	261	160	446	253	245	276	267	451	352
Gd_01087-ac	628	Bourgogne	France	bat	Pd-1	Mmyo	1	no	yes	no	no	338	220	264	338	378	196	274	365	221	261	160	446	253	245	276	267	451	352
Gd_01088-aa	542	Bourgogne	France	bat	Pd-1	Mmyo	1	no	yes	yes	no	312	298	331	386	360	202	274	365	227	249	142	349	246	245	271	285	421	356
Gd_01088-ab	542	Bourgogne	France	bat	Pd-1	Mmyo	2	no	yes	yes	no	292	203	264	368	366	202	263	396	221	249	142	403	253	281	271	267	431	352
Gd_01088-ac	542	Bourgogne	France	bat	Pd-1	Mmyo	2	no	yes	yes	no	292	203	264	368	NA	202	263	396	221	249	142	403	253	281	271	267	431	352
Gd_01089-aa	542	Bourgogne	France	bat	Pd-2	Mmys	1	yes	yes	yes	no	229	172	282	364	286	196	243	396	189	231	280	390	235	263	246	254	272	342
Gd_01089-ac	542	Bourgogne	France	bat	Pd-2	Mmys	1	no	yes	no	no	229	172	282	364	286	196	243	396	189	231	280	390	235	263	246	254	272	342
Gd_01091-aa	542	Bourgogne	France	bat	Pd-1	Mmyo	1	no	yes	yes	no	334	220	264	338	372	196	274	365	221	261	166	446	253	245	276	267	451	347
Gd_01091-ab	542	Bourgogne	France	bat	Pd-1	Mmyo	1	no	yes	no	no	334	220	264	338	372	196	274	365	221	261	166	446	253	245	276	267	451	347
Gd_01091-ac	542	Bourgogne	France	bat	Pd-1	Mmyo	1	no	yes	no	no	334	220	264	338	372	196	274	365	221	261	166	446	253	245	276	267	451	347
Gd_01092-aa	178	Bourgogne	France	bat	Pd-1	Mmyo	2	no	yes	yes	no	329	226	343	338	NA	202	263	381	227	249	142	446	264	245	271	274	372	352
Gd_01092-ab	178	Bourgogne	France	bat	Pd-1	Mmyo	2	no	yes	no	no	329	226	343	338	NA	202	263	381	227	249	142	446	264	245	271	274	372	352
Gd_01092-ac	178	Bourgogne	France	bat	Pd-1	Mmyo	2	no	yes	yes	no	329	226	343	338	360	202	263	381	227	249	142	446	264	245	271	274	372	352
Gd_01094-ba	744	Bourgogne	France	bat	Pd-1	Mmyo	1	yes	yes	yes	no	297	196	264	368	366	196	274	396	221	249	142	397	324	275	271	267	381	356
Gd_01094-bc	744	Bourgogne	France	bat	Pd-1	Mmyo	1	no	yes	no	no	297	196	264	368	366	196	274	396	221	249	142	397	324	275	271	267	381	356
Gd_01095-aa	86	Bourgogne	France	bat	Pd-1	Mmyo	1	yes	yes	yes	no	302	192	319	326	366	208	274	396	221	249	142	379	246	245	271	274	381	352
Gd_01095-ab	86	Bourgogne	France	bat	Pd-1	Mmyo	1	no	yes	no	no	302	192	319	326	366	208	274	396	221	249	142	379	246	245	271	274	381	352
Gd_01096-ba	622	Alsace	France	bat	Pd-1	Mmyo	1	no	yes	yes	no	221	186	264	392	212	208	274	426	233	249	154	403	264	281	295	267	381	335
Gd_01096-bb	622	Alsace	France	bat	Pd-1	Mmyo	2	no	yes	yes	no	196	295	264	374	212	208	269	396	229	249	148	403	258	281	271	267	381	352
Gd_01096-bc	622	Alsace	France	bat	Pd-1	Mmyo	2	no	yes	no	no	196	295	264	374	212	208	269	396	229	249	148	403	258	281	271	267	381	352
Gd_01097-ba	622	Alsace	France	bat	Pd-1	Mmyo	1	no	yes	yes	no	216	180	264	380	212	202	269	411	227	261	148	361	264	275	295	267	381	366
Gd_01097-bb	622	Alsace	France	bat	Pd-1	Mmyo	1	no	yes	no	no	216	180	264	380	212	202	269	411	227	261	148	361	264	275	295	267	381	366
Gd_01097-bc	622	Alsace	France	bat	Pd-1	Mmyo	1	no	yes	no	no	216	180	264	380	212	202	269	411	227	261	148	361	264	275	295	267	381	366
Gd_01098-aa	723	Alsace	France	bat	Pd-1	Mmyo	2	no	yes	yes	no	221	166	288	392	205	208	224	349	215	249	148	403	324	281	295	267	381	335
Gd_01098-ab	723	Alsace	France	bat	Pd-1	Mmyo	2	no	yes	no	no	221	166	288	392	205	208	224	349	215	249	148	403	324	281	295	267	381	335
Gd_01098-ac	723	Alsace	France	bat	Pd-1	Mmyo	2	no	yes	no	no	221	166	288	392	205	208	224	349	215	249	148	403	324	281	295	267	381	335
Gd_01099-aa	739	Pilis Mts.	Hungary	bat	Pd-1	Mmyo	1	no	yes	yes	no	247	NA	380	362	212	196	357	381	209	243	136	390	312	275	265	267	322	335
Gd_01099-ab	739	Pilis Mts.	Hungary	bat	Pd-1	Mmyo	1	no	yes	no	no	247	NA	380	362	212	196	357	381	209	243	136	390	312	275	265	267	322	335
Gd_01099-ac	739	Pilis Mts.	Hungary	bat	Pd-1	Mmyo	1	no	yes	yes	no	247	440	380	362	212	196	357	381	209	243	136	390	312	275	265	267	322	335
Gd_01101-aa	739	Pilis Mts.	Hungary	bat	Pd-1	Mmyo	1	no	yes	yes	no	297	156	392	450	205	208	274	365	221	255	148	367	240	239	308	285	547	352
Gd_01101-ab	739	Pilis Mts.	Hungary	bat	Pd-1	Mmyo	2	no	yes	yes	no	257	NA	380	390	205	202	279	381	221	249	154	403	330	239	265	304	431	347
Gd_01101-ac	739	Pilis Mts.	Hungary	bat	Pd-1	Mmyo	1	no	yes	no	no	297	156	392	450	205	208	274	365	221	255	148	367	240	239	308	285	547	352
Gd_01103-aa	411	Bakony Mts.	Hungary	bat	Pd-1	Mmyo	2	no	yes	yes	no	257	NA	380	390	205	202	279	381	221	249	154	403	330	239	265	304	431	347
Gd_01103-ab	411	Bakony Mts.	Hungary	bat	Pd-1	Mmyo	2	no	yes	no	no	257	NA	380	390	205	202	279	381	221	249	154	403	330	239	265	304	431	347
Gd_01103-ac	411	Bakony Mts.	Hungary	bat	Pd-1	Mmyo	2	no	yes	no	no	257	NA	380	390	205	202	279	381	221	249	154	403	330	239	265	304	431	347
Gd_01106-aa	411	Bakony Mts.	Hungary	bat	Pd-1	Mmyo	2	no	yes	yes	no	282	NA	460	408	336	220	336	365	233	255	154	409	336	239	271	267	451	352
Gd_01106-ab	411	Bakony Mts.	Hungary	bat	Pd-1	Mmyo	2	no	yes	no	no	282	NA	460	408	336	220	336	365	233	255	154	409	336	239	271	267	451	352
Gd_01106-ac	411	Bakony Mts.	Hungary	bat	Pd-1	Mmyo	2	no	yes	no	no	282	NA	460	408	336	220	336	365	233	255	154	409	336	239	271	267	451	352
Gd_01107-aa	411	Bakony Mts.	Hungary	bat	Pd-1	Mmyo	1	no	yes	yes	no	297	156	356	378	348	220	NA	365	242	255	154	403	312	239	265	285	322	272
Gd_01107-ab	411	Bakony Mts.	Hungary	bat	Pd-1	Mmyo	1	no	yes	yes	no	297	156	356	378	348	220	454	365	242	255	154	403	312	239	265	285	322	272
Gd_01107-ac	411	Bakony Mts.	Hungary	bat	Pd-1	Mmyo	1	no	yes	no	no	297	156	356	378	348	220	454	365	242	255	154	403	312	239	265	285	322	272
Gd_01111-aaa	831	New York	USA	bat	Pd-1	Mluc	1	yes	no	no	no	287	255	356	426	NA	214	439	396	239	389	148	440	264	275	281	292	322	352
Gd_01111-aab	831	New York	USA	bat	Pd-1	Mluc	1	yes	no	no	no	282	255	356	426	396	214	NA	396	239	389	148	440	264	275	281	292	322	352
Gd_01111-aba	831	New York	USA	bat	Pd-1	Mluc	1	no	no	no	no	287	255	356	426	396	214	439	396	239	389	148	440	264	275	281	292	322	352
Gd_01111-abb	831	New York	USA	bat	Pd-1	Mluc	1	no	no	no	no	287	255	356	426	396	214	NA	396	239	389	148	440	264	275	281	292	322	352
Gd_01112-aaa	840	West Virginia	USA	bat	Pd-1	Mluc	1	yes	no	no	no	282	255	356	426	396	214	449	396	239	389	148	440	264	275	281	292	322	352
Gd_01112-aab	840	West Virginia	USA	bat	Pd-1	Mluc	1	no	no	no	no	282	255	356	426	396	214	449	396	239	389	148	440	264	275	281	292	322	352
Gd_01115-aaa	550	North Carolina	USA	bat	Pd-1	Mluc	1	no	no	no	no	282	255	356	426	396	214	439	396	239	389	148	440	264	275	281	292	322	352
Gd_01115-aab	550	North Carolina	USA	bat	Pd-1	Mluc	1	no	no	no	no	282	255	356	NA	396	214	NA	396	239	389	148	440	264	275	281	292	322	352
Gd_01116-aaa	52	North Carolina	USA	bat	Pd-1	Psub	1	no	no	no	no	282	255	356	426	396	214	439	396	239	389	148	440	264	275	281	292	322	352
Gd_01116-aab	52	North Carolina	USA	bat	Pd-1	Psub	1	no	no	no	no	282	255	356	426	396	214	439	396	239	389	148	440	264	275	281	292	322	352
Gd_01117-aaa	840	West Virginia	USA	bat	Pd-1	Mluc	1	no	no	no	no	287	255	356	426	396	214	439	396	239	389	148	440	264	275	281	292	322	352
Gd_01117-aab	840	West Virginia	USA	bat	Pd-1	Mluc	1	no	no	no	no	287	255	356	426	396	214	439	396	239	389	148	440	264	275	281	292	322	352
Gd_01118-aaa	550	North Carolina	USA	bat	Pd-1	Mluc	1	no	no	no	no	282	255	356	426	396	214	439	396	239	389	148	440	264	275	281	292	322	352
Gd_01118-aab	550	North Carolina	USA	bat	Pd-1	Mluc	1	no	no	no	no	282	255	356	426	NA	214	439	396	239	389	148	440	264	275	281	292	322	352
Gd_01119-aaa	449	Ohio	USA	bat	Pd-1	Mluc	1	yes	no	no	no	282	255	356	426	396	214	NA	396	239	395	148	440	264	275	281	292	322	352
Gd_01119-aab	449	Ohio	USA	bat	Pd-1	Mluc	1	no	no	no	no	282	255	356	426	396	214	449	396	239	395	148	440	264	275	281	292	322	352
Gd_01120-aaa	840	West Virginia	USA	bat	Pd-1	Mluc	1	no	no	no	no	282	255	356	426	396	214	NA	396	239	389	148	440	264	275	281	292	322	352
Gd_01120-aab	840	West Virginia	USA	bat	Pd-1	Mluc	1	no	no	no	no	282	255	356	426	396	214	439	396	239	389	148	440	264	275	281	292	322	352
Gd_01121-aaa	840	West Virginia	USA	bat	Pd-1	Psub	1	no	no	no	no	287	255	356	NA	396	214	439	396	239	NA	148	440	264	275	281	292	322	352
Gd_01121-aab	840	West Virginia	USA	bat	Pd-1	Psub	1	no	no	no	no	287	255	356	426	396	214	439	396	239	389	148	440	264	275	281	292	322	352
Gd_01122-aab	840	West Virginia	USA	bat	Pd-1	Mluc	1	no	no	no	no	287	255	356	426	396	214	439	396	239	389	148	440	264	275	281	292	322	352
Gd_01123-aaa	582	New York	USA	bat	Pd-1	Psub	1	no	no	no	no	282	255	356	NA	396	214	439	396	239	389	148	440	264	275	281	292	322	352
Gd_01123-aab	582	New York	USA	bat	Pd-1	Psub	1	no	no	no	no	282	255	356	426	396	214	439	396	239	389	148	440	264	275	281	292	322	352
Gd_01124-aaa	582	New York	USA	bat	Pd-1	Mluc	1	yes	no	no	no	282	259	356	426	396	214	439	396	239	389	148	440	264	275	281	292	322	352
Gd_01124-aab	582	New York	USA	bat	Pd-1	Mluc	1	no	no	no	no	282	259	356	426	396	214	439	396	239	389	148	440	264	275	281	292	322	352
Gd_01125-aaa	192	New York	USA	bat	Pd-1	NA	1	yes	no	no	no	287	259	356	390	396	214	439	396	239	389	148	440	264	275	281	292	322	352
Gd_01126-aaa	192	New York	USA	bat	Pd-1	NA	1	no	no	no	no	287	255	356	426	396	214	439	396	239	389	148	440	264	275	281	292	322	352
Gd_01126-aab	192	New York	USA	bat	Pd-1	NA	1	no	no	no	no	287	255	356	426	396	214	439	396	239	389	148	440	264	275	281	292	322	352
Gd_01127-aaa	570	New York	USA	bat	Pd-1	NA	1	yes	no	no	no	282	259	356	432	396	214	439	396	239	395	148	440	264	275	281	292	322	352
Gd_01127-aab	570	New York	USA	bat	Pd-1	NA	1	no	no	no	no	282	259	356	NA	396	214	439	396	239	395	148	440	264	275	281	292	322	352
Gd_01128-aaa	376	New York	USA	bat	Pd-1	NA	1	no	no	no	no	282	255	356	426	396	214	439	396	239	389	148	440	264	275	281	292	322	352
Gd_01128-aba	376	New York	USA	bat	Pd-1	NA	1	no	no	no	no	282	255	356	426	NA	214	439	396	239	389	148	440	264	275	281	292	322	352
Gd_01129-ab	616	Bihor	Romania	bat	Pd-1	Mmyo	1	yes	yes	yes	no	277	226	404	444	205	202	274	381	209	285	148	379	324	239	295	292	431	376
Gd_01129-ac	616	Bihor	Romania	bat	Pd-1	Mmyo	1	no	yes	no	no	277	226	404	444	205	202	274	381	209	285	148	379	324	239	295	292	431	376
Gd_01129-ad	616	Bihor	Romania	bat	Pd-1	Mmyo	1	no	yes	no	no	277	226	404	444	205	202	274	381	209	285	148	379	324	239	295	292	431	376
Gd_01131-aa	616	Bihor	Romania	bat	Pd-1	Mmyo	1	yes	yes	yes	no	290	244	356	438	205	208	454	381	209	243	148	367	318	239	295	285	381	386
Gd_01131-ab	616	Bihor	Romania	bat	Pd-1	Mmyo	1	yes	yes	yes	no	290	244	356	438	205	208	454	381	209	347	148	367	258	239	295	285	381	386
Gd_01131-ba	616	Bihor	Romania	bat	Pd-1	Mmyo	1	no	yes	yes	no	290	244	356	438	205	208	454	381	209	NA	148	367	318	239	295	285	381	386
Gd_01132-aa	616	Bihor	Romania	bat	Pd-1	Mmyo	2	yes	yes	yes	no	297	NA	356	426	205	214	NA	381	233	NA	148	373	318	239	300	292	431	386
Gd_01132-ab	616	Bihor	Romania	bat	Pd-1	Mmyo	2	no	yes	yes	no	297	335	356	426	205	214	474	381	233	401	148	373	318	239	300	292	431	386
Gd_01132-ac	616	Bihor	Romania	bat	Pd-1	Mmyo	2	no	yes	no	no	297	335	356	426	205	214	474	381	233	401	148	373	318	239	300	292	431	386
Gd_01133-aa	616	Bihor	Romania	bat	Pd-1	Mmyo	1	yes	yes	yes	no	277	156	356	450	205	214	449	381	233	383	148	403	366	239	295	292	372	391
Gd_01133-ab	616	Bihor	Romania	bat	Pd-1	Mmyo	1	no	yes	no	no	277	156	356	450	205	214	449	381	233	383	148	403	366	239	295	292	372	391
Gd_01133-ac	616	Bihor	Romania	bat	Pd-1	Mmyo	1	no	yes	no	no	277	156	356	450	205	214	449	381	233	383	148	403	366	239	295	292	372	391
Gd_01134-aa	616	Bihor	Romania	bat	Pd-1	Mmyo	1	yes	yes	yes	no	338	295	410	476	205	196	464	396	209	389	124	361	312	275	246	292	431	266
Gd_01134-ab	616	Bihor	Romania	bat	Pd-1	Mmyo	1	no	yes	no	no	338	295	410	476	205	196	464	396	209	389	124	361	312	275	246	292	431	266
Gd_01134-ac	616	Bihor	Romania	bat	Pd-1	Mmyo	1	no	yes	yes	no	338	295	410	476	205	196	NA	396	209	389	124	361	312	275	246	292	431	266
Gd_01138-ad	572	Lubustie	Poland	bat	Pd-1	Mmyo	1	no	yes	yes	no	221	186	264	410	360	214	224	411	239	261	142	NA	271	245	276	267	431	342
Gd_01142-ba	658	Aargau	Switzerland	bat	Pd-1	Mmyo	2	no	yes	yes	no	216	196	264	390	205	214	279	349	229	255	148	421	256	281	271	280	322	342
Gd_01142-bb	658	Aargau	Switzerland	bat	Pd-1	Mmyo	2	no	yes	no	no	216	196	264	390	205	214	279	349	229	255	148	421	256	281	271	280	322	342
Gd_01142-bc	658	Aargau	Switzerland	bat	Pd-1	Mmyo	2	no	yes	no	no	216	196	264	390	205	214	279	349	229	255	148	421	256	281	271	280	322	342
Gd_01143-ba	658	Aargau	Switzerland	bat	Pd-1	Mmyo	2	no	yes	yes	no	216	196	264	390	205	214	279	349	229	255	148	421	262	281	271	280	322	342
Gd_01143-bb	658	Aargau	Switzerland	bat	Pd-1	Mmyo	2	no	yes	no	no	216	196	264	390	205	214	279	349	229	255	148	421	256	281	271	280	322	342
Gd_01143-bc	658	Aargau	Switzerland	bat	Pd-1	Mmyo	2	no	yes	no	no	216	196	264	390	205	214	279	349	229	255	148	421	262	281	271	280	322	342
Gd_01144-bb	658	Aargau	Switzerland	bat	Pd-1	Mmyo	2	no	yes	yes	no	216	196	264	NA	205	214	279	349	229	255	148	NA	256	281	271	280	322	342
Gd_01144-bc	658	Aargau	Switzerland	bat	Pd-1	Mmyo	2	no	yes	no	no	216	196	264	390	205	214	279	349	229	255	148	421	256	281	271	280	322	342
Gd_01145-aa	658	Aargau	Switzerland	bat	Pd-1	Mmyo	2	no	yes	no	no	216	196	264	390	205	214	279	349	229	255	148	421	256	281	271	280	322	342
Gd_01145-ab	658	Aargau	Switzerland	bat	Pd-1	Mmyo	2	no	yes	no	no	216	196	264	390	205	214	279	349	229	255	148	421	256	281	271	280	322	342
Gd_01145-ac	658	Aargau	Switzerland	bat	Pd-1	Mmyo	2	no	yes	no	no	216	196	264	390	205	214	279	349	229	255	148	421	256	281	271	280	322	342
Gd_01147-aa	497	Mecsek Mts.	Hungary	bat	Pd-1	Mbly	1	no	yes	yes	no	312	192	398	426	212	196	274	381	209	249	148	397	253	239	295	310	469	347
Gd_01147-ab	497	Mecsek Mts.	Hungary	bat	Pd-1	Mbly	2	no	yes	yes	no	307	NA	380	378	608	208	274	381	209	249	154	390	305	239	265	267	499	361
Gd_01147-ac	497	Mecsek Mts.	Hungary	bat	Pd-1	Mbly	2	no	yes	yes	no	247	NA	380	426	212	196	279	334	227	243	148	390	294	275	265	267	322	342
Gd_01148-ba	497	Mecsek Mts.	Hungary	bat	Pd-1	Mbly	1	no	yes	yes	no	312	192	398	426	212	196	274	381	209	249	148	397	330	239	295	310	469	347
Gd_01148-bb	497	Mecsek Mts.	Hungary	bat	Pd-1	Mbly	2	no	yes	yes	no	307	NA	380	378	614	208	274	381	209	249	154	390	305	239	265	267	499	361
Gd_01148-bc	497	Mecsek Mts.	Hungary	bat	Pd-1	Mbly	2	no	yes	yes	no	307	440	380	378	614	208	274	381	209	249	154	390	305	239	265	267	499	361
Gd_01150-ba	79	Rhineland-Palatinate	Germany	bat	Pd-1	Mmyo	1	no	yes	yes	no	196	203	264	368	360	214	224	411	221	249	142	416	336	245	271	285	322	352
Gd_01150-bb	79	Rhineland-Palatinate	Germany	bat	Pd-1	Mmyo	1	no	yes	no	no	196	203	264	368	360	214	224	411	221	249	142	416	336	245	271	285	322	352
Gd_01150-bc	79	Rhineland-Palatinate	Germany	bat	Pd-1	Mmyo	1	no	yes	yes	no	196	203	264	368	NA	214	224	411	221	249	142	416	336	245	271	285	322	352
Gd_01153-aa	537	Lorraine	France	bat	Pd-1	Mmyo	1	no	yes	yes	no	211	277	270	402	NA	208	248	396	239	249	148	428	318	281	271	267	401	356
Gd_01153-ab	537	Lorraine	France	bat	Pd-1	Mmyo	1	no	yes	yes	no	206	271	270	402	372	208	248	396	239	249	148	428	318	281	271	267	401	356
Gd_01153-ac	537	Lorraine	France	bat	Pd-1	Mmyo	1	no	yes	yes	no	211	277	270	402	372	208	248	396	239	249	148	428	318	281	271	267	401	356
Gd_01154-ba	537	Lorraine	France	bat	Pd-1	Mmyo	1	no	yes	yes	no	242	186	264	374	360	208	239	396	239	267	160	421	330	257	300	267	489	342
[truncated: 3,495 more rows]

## Sheet: Table S2 - Summary_by_Country
Here we provide some summaries on the genotypic dataset per country.
N_sites = Number of sampling sites per country
N_Samples = Number of swab samples per country
N_Cultures = Number of isolates per country
N_MLGs = number of unique multi-locus genotypes per country
Clade Pd-1/Pd-2 = Percentage of isolates (out of all isolates from this country) belonging to clade Pd-1 or Pd-2.
N_Cultures_Bat = Number of isolates sampled from bats per country
N_Cultures_Env = Number of isolates sampled from hibernacula environments (walls/sediments) per country
Columns "Mmyo" to "Mesc" provide information on the number of isolates coming from respective bat species (i.e., referring to samples from bats only). In some cases, collectors were unable to identify the exact species of bat either owing to species crypticity or the position of the bat in the hibernaculum (partly hidden). In these cases, more than one species was noted resulting for example in t…
Mmyo = Myotis myotis			Mdas = M. dasycneme			Mbly= Myotis blythii
Mmys = Myotis mystacinus			Mema = Myotis emarginatus			Psub = Perimyotis subflavus
Mdau = Myotis daubentonii			Rfer = Rhinolophus ferrumequinum			Paur = Plecotus auritus
Mbra = Myotis brandtii			Mbec = Myotis bechsteinii			Malc = Myotis alcathoe
Mnat = Myotis nattereri			Mluc = Myotis lucifugus			Mcap = Myotis capaccinii
Mcry = Myotis crypticus			Enil = Eptesicus nilssonii			Mesc = Myotis escalerai
Country	N_sites	N_Samples	N_Cultures	N_MLGs	Clade Pd-1 [%]	Clade Pd-2 [%]	N_Cultures_Bat	N_Cultures_Env	Mmyo	Mmys	Mdau	Mmyo/bly	Mbra	Mnat	Mdas	Mema	Rfer	Mbec	Mluc	Mbly	Psub	Paur	Malc	Mcap	Mcry	Mmys/bra	Enil	Mcry/esc	Mesc
Austria	9	45	128	47	100	0	126	2	120	3	0	3	0	0	0	0	0	0	0	0	0	0	0	0	0	0	0	0	0
Belgium	6	14	43	19	97.67	2.33	43	0	34	3	0	0	0	0	6	0	0	0	0	0	0	0	0	0	0	0	0	0	0
Bulgaria	6	270	989	528	99.6	0.4	505	462	13	0	0	360	0	0	0	0	6	0	0	126	0	0	0	0	0	0	0	0	0
Croatia	1	1	25	21	100	0	0	25	0	0	0	0	0	0	0	0	0	0	0	0	0	0	0	0	0	0	0	0	0
Czech Republic	9	10	20	10	70	30	18	2	16	0	0	0	0	0	0	0	0	0	0	0	0	2	0	0	0	0	0	0	0
Denmark	3	23	68	27	91.18	8.82	68	0	0	0	6	0	0	0	62	0	0	0	0	0	0	0	0	0	0	0	0	0	0
England	2	2	7	4	0	100	7	0	0	0	7	0	0	0	0	0	0	0	0	0	0	0	0	0	0	0	0	0	0
Estonia	3	6	24	6	100	0	17	7	0	0	0	0	17	0	0	0	0	0	0	0	0	0	0	0	0	0	0	0	0
Finland	2	10	60	13	80	20	60	0	0	0	6	0	48	6	0	0	0	0	0	0	0	0	0	0	0	0	0	0	0
France	59	260	736	313	95.65	4.35	736	0	574	9	0	83	0	0	0	8	0	4	0	39	0	0	1	8	1	0	0	8	1
Germany	85	829	2592	571	95.18	4.82	2164	428	1830	8	61	0	3	207	26	3	0	2	0	0	0	14	0	0	0	10	0	0	0
Hungary	9	22	58	29	94.83	5.17	44	14	35	0	0	0	0	0	0	0	0	0	0	9	0	0	0	0	0	0	0	0	0
Italy	1	1	1	1	100	0	0	1	0	0	0	0	0	0	0	0	0	0	0	0	0	0	0	0	0	0	0	0	0
Latvia	4	10	36	13	13.89	86.11	36	0	0	0	31	0	0	0	0	0	0	0	0	0	0	5	0	0	0	0	0	0	0
Luxembourg	2	3	4	3	100	0	4	0	4	0	0	0	0	0	0	0	0	0	0	0	0	0	0	0	0	0	0	0	0
Netherlands	1	3	7	2	100	0	7	0	0	0	0	0	0	0	7	0	0	0	0	0	0	0	0	0	0	0	0	0	0
Norway	1	4	12	3	0	100	12	0	0	0	0	0	0	0	0	0	0	0	0	0	0	0	0	0	0	9	3	0	0
Poland	23	115	315	121	98.1	1.9	310	5	239	0	0	0	0	67	0	0	0	4	0	0	0	0	0	0	0	0	0	0	0
Republic of Moldova	1	1	5	2	100	0	5	0	0	0	0	0	0	0	0	0	0	0	0	5	0	0	0	0	0	0	0	0	0
Romania	5	12	42	22	100	0	42	0	15	0	0	27	0	0	0	0	0	0	0	0	0	0	0	0	0	0	0	0	0
Russian Federation	3	5	21	6	38.1	61.9	21	0	0	5	0	0	5	0	6	0	0	0	0	0	0	5	0	0	0	0	0	0	0
Slovakia	6	28	76	38	100	0	76	0	73	0	0	0	0	3	0	0	0	0	0	0	0	0	0	0	0	0	0	0	0
Spain	1	2	4	4	0	100	0	4	0	0	0	0	0	0	0	0	0	0	0	0	0	0	0	0	0	0	0	0	0
Sweden	4	13	51	13	62.75	37.25	51	0	0	0	0	0	9	29	0	0	0	0	0	0	0	0	0	0	0	8	0	0	0
Switzerland	2	8	24	6	100	0	24	0	24	0	0	0	0	0	0	0	0	0	0	0	0	0	0	0	0	0	0	0	0
Ukraine	7	34	98	47	100	0	98	0	98	0	0	0	0	0	0	0	0	0	0	0	0	0	0	0	0	0	0	0	0
USA	9	17	33	8	100	0	33	0	0	0	0	0	0	0	0	0	0	0	20	0	6	0	0	0	0	0	0	0	0
	264

## Sheet: Table S3 - Summary_by_Site
Here we provide some summaries on the genotypic dataset per site.
Mdau_presence = presence (1) /absence (0) of Myotis daubentonii at the site during hibernation. Sites without information are left blank.
N_Samples = Number of swab samples per site
N_Cultures = Number of isolates per site
N_MLGs = number of unique multi-locus genotypes per site
Clade Pd-1/Pd-2 = Percentage of isolates (out of all isolates from this site) belonging to clade Pd-1 or Pd-2.
N_Samples_Bat = Number of isolates sampled from bats per site
N_Samples_Env = Number of isolates sampled from hibernacula environments (walls/sediments) per site
Columns "Mmyo" to "Mesc" provide information on the number of isolates coming from respective bat species (i.e., referring to samples from bats only). In some cases, collectors were unable to identify the exact species of bat either owing to species crypticity or the position of the bat in the hibernaculum (partly hidden). In these cases, more than one species was noted resulting for example in t…
Mmyo = Myotis myotis						Mdas = M. dasycneme			Mbly= Myotis blythii
Mmys = Myotis mystacinus						Mema = Myotis emarginatus			Psub = Perimyotis subflavus
Mdau = Myotis daubentonii						Rfer = Rhinolophus ferrumequinum			Paur = Plecotus auritus
Mbra = Myotis brandtii						Mbec = Myotis bechsteinii			Malc = Myotis alcathoe
Mnat = Myotis nattereri						Mluc = Myotis lucifugus			Mcap = Myotis capaccinii
Mcry = Myotis crypticus						Enil = Eptesicus nilssonii			Mesc = Myotis escalerai
Site	Country	Temperature [°C]	Absolute humidity [g/m3]	Mdau_presence	N_Samples	N_Cultures	N_MLGs	Clade Pd-1 [%]	Clade Pd-2 [%]	N_Cultures_Bat	N_Cultures_Env	Mmyo	Mmys	Mdau	Mmyo/bly	Mbra	Mnat	Mdas	Mema	Rfer	Mbec	Mbra/mys	Mluc	Mbly	Psub	Paur	Malc	Mcap	Mcry	Mmys/bra	Enil	Mcry/esc	Mesc
1	Poland	NA	NA		1	4	2	100	0	4	0	0	0	0	0	0	4	0	0	0	0	0	0	0	0	0	0	0	0	0	0	0	0
2	Poland	NA	NA		1	1	1	100	0	1	0	0	0	0	0	0	1	0	0	0	0	0	0	0	0	0	0	0	0	0	0	0	0
7	Austria	NA	NA	0	2	7	2	100	0	7	0	7	0	0	0	0	0	0	0	0	0	0	0	0	0	0	0	0	0	0	0	0	0
27	France	7.7	7.72422	0	6	18	5	100	0	18	0	18	0	0	0	0	0	0	0	0	0	0	0	0	0	0	0	0	0	0	0	0	0
29	Luxembourg	NA	NA	0	2	3	2	100	0	3	0	3	0	0	0	0	0	0	0	0	0	0	0	0	0	0	0	0	0	0	0	0	0
30	France	6.92759	7.45068	0	11	33	8	100	0	33	0	33	0	0	0	0	0	0	0	0	0	0	0	0	0	0	0	0	0	0	0	0	0
37	Germany	6.28	7.22462	1	14	43	15	60.47	39.53	43	0	6	0	12	0	0	25	0	0	0	0	0	0	0	0	0	0	0	0	0	0	0	0
40	Germany	NA	NA		3	11	5	100	0	11	0	11	0	0	0	0	0	0	0	0	0	0	0	0	0	0	0	0	0	0	0	0	0
51	France	9.21	7.71013	1	2	4	2	100	0	4	0	0	0	0	0	0	0	0	0	0	0	0	0	4	0	0	0	0	0	0	0	0	0
52	USA	NA	NA		1	2	1	100	0	2	0	0	0	0	0	0	0	0	0	0	0	0	0	0	2	0	0	0	0	0	0	0	0
55	Germany	NA	NA	1	9	26	17	100	0	26	0	3	1	0	0	0	6	4	0	0	2	0	0	0	0	0	0	0	0	10	0	0	0
57	Germany	NA	NA	1	1	2	1	100	0	2	0	2	0	0	0	0	0	0	0	0	0	0	0	0	0	0	0	0	0	0	0	0	0
59	Germany	7.41111	7.11231	1	9	25	12	100	0	25	0	19	0	0	0	0	3	3	0	0	0	0	0	0	0	0	0	0	0	0	0	0	0
61	Austria	9	NA	0	4	10	2	100	0	8	2	8	0	0	0	0	0	0	0	0	0	0	0	0	0	0	0	0	0	0	0	0	0
67	Germany	7	6.20007	0	4	12	5	8.33	91.67	12	0	12	0	0	0	0	0	0	0	0	0	0	0	0	0	0	0	0	0	0	0	0	0
68	France	9.2	NA	1	2	5	3	100	0	5	0	5	0	0	0	0	0	0	0	0	0	0	0	0	0	0	0	0	0	0	0	0	0
69	Germany	NA	NA	0	4	15	1	0	100	15	0	15	0	0	0	0	0	0	0	0	0	0	0	0	0	0	0	0	0	0	0	0	0
70	France	7	NA	0	1	3	1	100	0	3	0	3	0	0	0	0	0	0	0	0	0	0	0	0	0	0	0	0	0	0	0	0	0
71	Germany	NA	NA		2	7	3	100	0	7	0	7	0	0	0	0	0	0	0	0	0	0	0	0	0	0	0	0	0	0	0	0	0
73	Germany	4.6	6.26178	1	7	20	6	100	0	20	0	17	0	0	0	0	3	0	0	0	0	0	0	0	0	0	0	0	0	0	0	0	0
74	Germany	7.52286	7.57275	1	23	64	19	98.44	1.56	64	0	63	0	1	0	0	0	0	0	0	0	0	0	0	0	0	0	0	0	0	0	0	0
79	Germany	NA	NA	0	1	3	1	100	0	3	0	3	0	0	0	0	0	0	0	0	0	0	0	0	0	0	0	0	0	0	0	0	0
82	France	6.97273	5.83992	0	4	9	4	100	0	9	0	9	0	0	0	0	0	0	0	0	0	0	0	0	0	0	0	0	0	0	0	0	0
86	France	NA	NA	1	1	3	1	100	0	3	0	3	0	0	0	0	0	0	0	0	0	0	0	0	0	0	0	0	0	0	0	0	0
87	Hungary	NA	NA	0	1	1	1	100	0	0	1	0	0	0	0	0	0	0	0	0	0	0	0	0	0	0	0	0	0	0	0	0	0
88	Hungary	9	8.86796	1	3	12	6	100	0	7	5	7	0	0	0	0	0	0	0	0	0	0	0	0	0	0	0	0	0	0	0	0	0
91	France	10.5	9.70049	0	1	1	1	100	0	1	0	1	0	0	0	0	0	0	0	0	0	0	0	0	0	0	0	0	0	0	0	0	0
92	France	6	7.2599	1	6	18	10	100	0	18	0	18	0	0	0	0	0	0	0	0	0	0	0	0	0	0	0	0	0	0	0	0	0
94	Poland	NA	NA		2	7	2	100	0	7	0	0	0	0	0	0	7	0	0	0	0	0	0	0	0	0	0	0	0	0	0	0	0
102	France	7.7	NA	0	1	5	1	100	0	5	0	5	0	0	0	0	0	0	0	0	0	0	0	0	0	0	0	0	0	0	0	0	0
103	Germany	NA	NA		2	6	1	100	0	6	0	6	0	0	0	0	0	0	0	0	0	0	0	0	0	0	0	0	0	0	0	0	0
107	Germany	NA	NA		2	7	4	100	0	0	7	0	0	0	0	0	0	0	0	0	0	0	0	0	0	0	0	0	0	0	0	0	0
108	Germany	NA	NA		1	2	1	100	0	0	2	0	0	0	0	0	0	0	0	0	0	0	0	0	0	0	0	0	0	0	0	0	0
109	Germany	6.5	NA	0	6	9	4	100	0	4	5	4	0	0	0	0	0	0	0	0	0	0	0	0	0	0	0	0	0	0	0	0	0
111	Ukraine	8	8.2689	1	4	10	4	100	0	10	0	10	0	0	0	0	0	0	0	0	0	0	0	0	0	0	0	0	0	0	0	0	0
118	Germany	5.2	6.35547	1	25	61	23	98.36	1.64	61	0	60	0	1	0	0	0	0	0	0	0	0	0	0	0	0	0	0	0	0	0	0	0
120	Germany	5	5.43761	0	7	20	6	95	5	20	0	20	0	0	0	0	0	0	0	0	0	0	0	0	0	0	0	0	0	0	0	0	0
121	England	NA	NA	1	1	2	2	0	100	2	0	0	0	2	0	0	0	0	0	0	0	0	0	0	0	0	0	0	0	0	0	0	0
128	Belgium	NA	NA	1	3	9	4	88.89	11.11	9	0	9	0	0	0	0	0	0	0	0	0	0	0	0	0	0	0	0	0	0	0	0	0
130	France	NA	NA	1	4	17	8	100	0	17	0	17	0	0	0	0	0	0	0	0	0	0	0	0	0	0	0	0	0	0	0	0	0
139	France	5.79231	5.69233	1	4	11	4	100	0	11	0	11	0	0	0	0	0	0	0	0	0	0	0	0	0	0	0	0	0	0	0	0	0
140	France	5.93333	6.02572	0	2	5	3	100	0	5	0	5	0	0	0	0	0	0	0	0	0	0	0	0	0	0	0	0	0	0	0	0	0
148	France	NA	NA		1	3	1	0	100	3	0	0	3	0	0	0	0	0	0	0	0	0	0	0	0	0	0	0	0	0	0	0	0
149	France	7.6	NA	0	3	10	5	100	0	10	0	7	0	0	0	0	0	0	0	0	3	0	0	0	0	0	0	0	0	0	0	0	0
155	France	NA	NA	0	5	15	4	100	0	15	0	15	0	0	0	0	0	0	0	0	0	0	0	0	0	0	0	0	0	0	0	0	0
156	France	8	7.60739	1	7	26	9	100	0	26	0	26	0	0	0	0	0	0	0	0	0	0	0	0	0	0	0	0	0	0	0	0	0
157	France	NA	NA	1	1	5	3	100	0	5	0	5	0	0	0	0	0	0	0	0	0	0	0	0	0	0	0	0	0	0	0	0	0
167	France	9	NA	1	10	23	14	100	0	23	0	23	0	0	0	0	0	0	0	0	0	0	0	0	0	0	0	0	0	0	0	0	0
169	France	9	NA	0	2	5	2	100	0	5	0	5	0	0	0	0	0	0	0	0	0	0	0	0	0	0	0	0	0	0	0	0	0
171	Germany	8	NA	0	1	3	2	100	0	3	0	0	0	0	0	0	0	0	3	0	0	0	0	0	0	0	0	0	0	0	0	0	0
176	France	NA	NA	1	1	3	1	100	0	3	0	3	0	0	0	0	0	0	0	0	0	0	0	0	0	0	0	0	0	0	0	0	0
178	France	NA	NA	1	2	4	2	75	25	4	0	3	0	0	0	0	0	0	0	0	0	0	0	0	0	0	1	0	0	0	0	0	0
189	France	NA	NA	1	1	3	1	100	0	3	0	0	3	0	0	0	0	0	0	0	0	0	0	0	0	0	0	0	0	0	0	0	0
192	USA	NA	NA		2	3	2	100	0	3	0	0	0	0	0	0	0	0	0	0	0	0	0	0	0	0	0	0	0	0	0	0	0
193	Latvia	NA	NA	1	5	15	7	0	100	15	0	0	0	15	0	0	0	0	0	0	0	0	0	0	0	0	0	0	0	0	0	0	0
194	Latvia	NA	NA	1	2	10	2	0	100	10	0	0	0	10	0	0	0	0	0	0	0	0	0	0	0	0	0	0	0	0	0	0	0
196	Denmark	8	6.7805	1	10	28	10	96.43	3.57	28	0	0	0	1	0	0	0	27	0	0	0	0	0	0	0	0	0	0	0	0	0	0	0
200	Germany	7	NA	1	6	19	7	100	0	19	0	19	0	0	0	0	0	0	0	0	0	0	0	0	0	0	0	0	0	0	0	0	0
208	Latvia	NA	NA		1	5	1	100	0	5	0	0	0	0	0	0	0	0	0	0	0	0	0	0	0	5	0	0	0	0	0	0	0
217	Germany	NA	NA	1	7	19	11	100	0	19	0	10	0	0	0	0	0	9	0	0	0	0	0	0	0	0	0	0	0	0	0	0	0
219	England	9.56	6.18955	1	1	5	2	0	100	5	0	0	0	5	0	0	0	0	0	0	0	0	0	0	0	0	0	0	0	0	0	0	0
225	Germany	8	7.44201	0	1	3	1	0	100	3	0	3	0	0	0	0	0	0	0	0	0	0	0	0	0	0	0	0	0	0	0	0	0
226	Germany	5.824	6.80816	1	28	79	33	96.2	3.8	79	0	76	0	3	0	0	0	0	0	0	0	0	0	0	0	0	0	0	0	0	0	0	0
230	Germany	6.96	7.39398	1	8	23	7	100	0	23	0	6	0	0	0	0	17	0	0	0	0	0	0	0	0	0	0	0	0	0	0	0	0
231	Germany	7.11765	7.02758	1	10	27	18	100	0	27	0	27	0	0	0	0	0	0	0	0	0	0	0	0	0	0	0	0	0	0	0	0	0
232	Germany	3.56364	5.35582	1	5	14	6	100	0	14	0	6	0	0	0	0	3	5	0	0	0	0	0	0	0	0	0	0	0	0	0	0	0
234	Germany	4.8	6.06367		3	9	2	100	0	9	0	9	0	0	0	0	0	0	0	0	0	0	0	0	0	0	0	0	0	0	0	0	0
237	Germany	7.17588	7.41031	1	417	1413	181	99.58	0.42	1006	407	974	0	5	0	3	24	0	0	0	0	0	0	0	0	0	0	0	0	0	0	0	0
239	Germany	4.8	6.10392		5	19	4	100	0	19	0	0	0	0	0	0	19	0	0	0	0	0	0	0	0	0	0	0	0	0	0	0	0
246	Germany	8	6.20167		6	20	7	100	0	20	0	20	0	0	0	0	0	0	0	0	0	0	0	0	0	0	0	0	0	0	0	0	0
247	France	8.17576	8.36684	0	8	13	8	84.62	15.38	13	0	1	0	0	4	0	0	0	0	0	0	0	0	0	0	0	0	8	0	0	0	0	0
248	Hungary	7	7.74233	0	1	3	1	0	100	3	0	3	0	0	0	0	0	0	0	0	0	0	0	0	0	0	0	0	0	0	0	0	0
250	Germany	NA	NA	0	1	5	1	100	0	5	0	5	0	0	0	0	0	0	0	0	0	0	0	0	0	0	0	0	0	0	0	0	0
253	Germany	7.2	7.69106	1	3	11	7	100	0	11	0	11	0	0	0	0	0	0	0	0	0	0	0	0	0	0	0	0	0	0	0	0	0
256	Germany	NA	NA	0	1	3	1	100	0	3	0	3	0	0	0	0	0	0	0	0	0	0	0	0	0	0	0	0	0	0	0	0	0
258	Germany	NA	NA	1	1	3	3	0	100	3	0	0	0	3	0	0	0	0	0	0	0	0	0	0	0	0	0	0	0	0	0	0	0
259	Germany	NA	NA		3	8	1	0	100	8	0	6	2	0	0	0	0	0	0	0	0	0	0	0	0	0	0	0	0	0	0	0	0
260	Germany	NA	NA		1	3	1	100	0	3	0	3	0	0	0	0	0	0	0	0	0	0	0	0	0	0	0	0	0	0	0	0	0
261	Austria	NA	NA	0	4	10	2	100	0	10	0	10	0	0	0	0	0	0	0	0	0	0	0	0	0	0	0	0	0	0	0	0	0
270	Sweden	NA	NA		2	10	2	0	100	10	0	0	0	0	0	0	5	0	0	0	0	0	0	0	0	0	0	0	0	0	0	0	0
271	Germany	NA	NA	0	1	2	1	0	100	2	0	0	2	0	0	0	0	0	0	0	0	0	0	0	0	0	0	0	0	0	0	0	0
282	France	12.5385	NA	1	10	23	14	100	0	23	0	16	0	0	0	0	0	0	7	0	0	0	0	0	0	0	0	0	0	0	0	0	0
285	Germany	4.4	5.87866	0	2	8	2	100	0	8	0	0	0	0	0	0	8	0	0	0	0	0	0	0	0	0	0	0	0	0	0	0	0
286	Germany	NA	NA	0	1	3	2	100	0	3	0	3	0	0	0	0	0	0	0	0	0	0	0	0	0	0	0	0	0	0	0	0	0
288	Bulgaria	5.6557	NA	0	178	674	330	99.41	0.59	306	357	0	0	0	199	0	0	0	0	0	0	0	0	107	0	0	0	0	0	0	0	0	0
293	France	9.11111	7.36367	0	3	4	4	100	0	4	0	4	0	0	0	0	0	0	0	0	0	0	0	0	0	0	0	0	0	0	0	0	0
299	Germany	NA	NA	1	1	5	4	100	0	5	0	5	0	0	0	0	0	0	0	0	0	0	0	0	0	0	0	0	0	0	0	0	0
304	Italy	8	6.94587	0	1	1	1	100	0	0	1	0	0	0	0	0	0	0	0	0	0	0	0	0	0	0	0	0	0	0	0	0	0
315	Belgium	NA	NA	1	2	8	3	100	0	8	0	8	0	0	0	0	0	0	0	0	0	0	0	0	0	0	0	0	0	0	0	0	0
317	France	7.07727	NA	1	13	33	10	100	0	33	0	0	0	0	27	0	0	0	0	0	0	0	0	6	0	0	0	0	0	0	0	0	0
320	France	7.47802	7.23328	1	44	120	65	100	0	120	0	120	0	0	0	0	0	0	0	0	0	0	0	0	0	0	0	0	0	0	0	0	0
321	France	9.1	NA	1	16	44	20	100	0	44	0	0	0	0	34	0	0	0	0	0	0	0	0	10	0	0	0	0	0	0	0	0	0
325	France	11.3143	NA	1	4	16	5	100	0	16	0	0	0	0	0	0	0	0	0	0	0	0	0	16	0	0	0	0	0	0	0	0	0
327	France	NA	NA	1	1	3	3	100	0	3	0	3	0	0	0	0	0	0	0	0	0	0	0	0	0	0	0	0	0	0	0	0	0
331	France	8	NA	1	11	20	14	100	0	20	0	0	0	0	18	0	0	0	0	0	0	0	0	2	0	0	0	0	0	0	0	0	0
332	France	8	NA	0	1	8	1	0	100	8	0	0	0	0	0	0	0	0	0	0	0	0	0	0	0	0	0	0	0	0	0	8	0
337	France	6.18182	NA	1	2	2	2	100	0	2	0	0	0	0	0	0	0	0	1	0	0	0	0	1	0	0	0	0	0	0	0	0	0
340	Belgium	NA	NA		1	6	2	100	0	6	0	6	0	0	0	0	0	0	0	0	0	0	0	0	0	0	0	0	0	0	0	0	0
341	Germany	8	7.44201		19	47	17	100	0	47	0	38	0	0	0	0	9	0	0	0	0	0	0	0	0	0	0	0	0	0	0	0	0
343	Poland	7	NA		1	3	1	100	0	3	0	3	0	0	0	0	0	0	0	0	0	0	0	0	0	0	0	0	0	0	0	0	0
344	Germany	7	6.97507	1	2	9	6	88.89	11.11	9	0	9	0	0	0	0	0	0	0	0	0	0	0	0	0	0	0	0	0	0	0	0	0
347	Germany	2.5	5.17578	1	5	17	8	100	0	17	0	0	0	0	0	0	17	0	0	0	0	0	0	0	0	0	0	0	0	0	0	0	0
349	Germany	NA	NA		2	6	3	16.67	83.33	6	0	6	0	0	0	0	0	0	0	0	0	0	0	0	0	0	0	0	0	0	0	0	0
352	Germany	9	NA	1	6	16	6	100	0	16	0	16	0	0	0	0	0	0	0	0	0	0	0	0	0	0	0	0	0	0	0	0	0
355	Finland	NA	NA	1	2	12	2	0	100	12	0	0	0	6	0	0	6	0	0	0	0	0	0	0	0	0	0	0	0	0	0	0	0
357	Belgium	NA	NA		2	2	2	100	0	2	0	2	0	0	0	0	0	0	0	0	0	0	0	0	0	0	0	0	0	0	0	0	0
358	Czech Republic	NA	NA		1	2	1	100	0	2	0	0	0	0	0	0	0	0	0	0	0	0	0	0	0	2	0	0	0	0	0	0	0
359	Austria	6	NA	1	1	2	1	100	0	2	0	2	0	0	0	0	0	0	0	0	0	0	0	0	0	0	0	0	0	0	0	0	0
360	France	8	7.67258	0	4	14	7	64.29	35.71	14	0	14	0	0	0	0	0	0	0	0	0	0	0	0	0	0	0	0	0	0	0	0	0
365	Slovakia	7.5	NA	0	1	3	1	100	0	3	0	3	0	0	0	0	0	0	0	0	0	0	0	0	0	0	0	0	0	0	0	0	0
370	Ukraine	10	8.45826	1	13	37	16	100	0	37	0	37	0	0	0	0	0	0	0	0	0	0	0	0	0	0	0	0	0	0	0	0	0
376	USA	NA	NA		1	2	1	100	0	2	0	0	0	0	0	0	0	0	0	0	0	0	0	0	0	0	0	0	0	0	0	0	0
377	Switzerland	8	NA	1	1	3	1	100	0	3	0	3	0	0	0	0	0	0	0	0	0	0	0	0	0	0	0	0	0	0	0	0	0
378	Ukraine	7	NA	1	6	15	6	100	0	15	0	15	0	0	0	0	0	0	0	0	0	0	0	0	0	0	0	0	0	0	0	0	0
379	Bulgaria	3.72558	5.05581	0	83	288	185	100	0	180	97	0	0	0	161	0	0	0	0	0	0	0	0	19	0	0	0	0	0	0	0	0	0
384	Poland	7.6	7.12314	0	7	21	5	95.24	4.76	21	0	21	0	0	0	0	0	0	0	0	0	0	0	0	0	0	0	0	0	0	0	0	0
385	Germany	4.5	6.47677	1	7	19	4	100	0	19	0	13	0	0	0	0	0	0	0	0	0	0	0	0	0	6	0	0	0	0	0	0	0
389	Austria	5	NA	1	4	15	10	100	0	15	0	15	0	0	0	0	0	0	0	0	0	0	0	0	0	0	0	0	0	0	0	0	0
390	Germany	NA	NA		1	2	1	100	0	2	0	2	0	0	0	0	0	0	0	0	0	0	0	0	0	0	0	0	0	0	0	0	0
391	Bulgaria	8.89048	7.02856	0	1	6	1	100	0	6	0	0	0	0	0	0	0	0	0	6	0	0	0	0	0	0	0	0	0	0	0	0	0
392	Slovakia	8.5	NA	0	4	12	4	100	0	12	0	12	0	0	0	0	0	0	0	0	0	0	0	0	0	0	0	0	0	0	0	0	0
395	Germany	2.5	5.17578	1	4	14	2	0	100	14	0	0	0	14	0	0	0	0	0	0	0	0	0	0	0	0	0	0	0	0	0	0	0
396	Czech Republic	NA	NA		1	2	1	100	0	0	2	0	0	0	0	0	0	0	0	0	0	0	0	0	0	0	0	0	0	0	0	0	0
400	Germany	5.53448	6.29776	1	12	35	7	100	0	35	0	0	0	0	0	0	35	0	0	0	0	0	0	0	0	0	0	0	0	0	0	0	0
403	Germany	3.11765	4.37669	0	2	6	3	100	0	6	0	6	0	0	0	0	0	0	0	0	0	0	0	0	0	0	0	0	0	0	0	0	0
407	Germany	NA	NA		2	5	3	100	0	5	0	5	0	0	0	0	0	0	0	0	0	0	0	0	0	0	0	0	0	0	0	0	0
411	Hungary	9	NA	1	6	19	4	100	0	15	4	15	0	0	0	0	0	0	0	0	0	0	0	0	0	0	0	0	0	0	0	0	0
413	Sweden	NA	NA		6	18	5	100	0	18	0	0	0	0	0	0	15	0	0	0	0	0	0	0	0	0	0	0	0	3	0	0	0
414	Germany	NA	NA		1	1	1	100	0	1	0	1	0	0	0	0	0	0	0	0	0	0	0	0	0	0	0	0	0	0	0	0	0
415	Poland	NA	NA	1	4	22	18	100	0	22	0	6	0	0	0	0	16	0	0	0	0	0	0	0	0	0	0	0	0	0	0	0	0
423	Slovakia	6.75	NA	1	9	22	17	100	0	22	0	22	0	0	0	0	0	0	0	0	0	0	0	0	0	0	0	0	0	0	0	0	0
436	France	9	6.34878	1	1	2	1	100	0	2	0	2	0	0	0	0	0	0	0	0	0	0	0	0	0	0	0	0	0	0	0	0	0
438	France	NA	NA		1	3	2	100	0	3	0	3	0	0	0	0	0	0	0	0	0	0	0	0	0	0	0	0	0	0	0	0	0
439	Estonia	4.9	6.31329	1	1	7	1	100	0	0	7	0	0	0	0	0	0	0	0	0	0	0	0	0	0	0	0	0	0	0	0	0	0
440	Belgium	NA	NA		1	3	1	100	0	3	0	0	3	0	0	0	0	0	0	0	0	0	0	0	0	0	0	0	0	0	0	0	0
449	USA	NA	NA		1	2	1	100	0	2	0	0	0	0	0	0	0	0	0	0	0	0	2	0	0	0	0	0	0	0	0	0	0
460	France	9.66667	9.91124	0	3	9	4	44.44	55.56	9	0	9	0	0	0	0	0	0	0	0	0	0	0	0	0	0	0	0	0	0	0	0	0
461	France	9	NA	0	2	8	5	100	0	8	0	8	0	0	0	0	0	0	0	0	0	0	0	0	0	0	0	0	0	0	0	0	0
463	Bulgaria	1	NA	0	3	5	3	100	0	0	5	0	0	0	0	0	0	0	0	0	0	0	0	0	0	0	0	0	0	0	0	0	0
467	Germany	9.03871	8.83971		1	4	1	100	0	4	0	4	0	0	0	0	0	0	0	0	0	0	0	0	0	0	0	0	0	0	0	0	0
471	France	NA	NA	0	2	10	3	100	0	10	0	10	0	0	0	0	0	0	0	0	0	0	0	0	0	0	0	0	0	0	0	0	0
488	Hungary	NA	NA		2	3	3	100	0	3	0	3	0	0	0	0	0	0	0	0	0	0	0	0	0	0	0	0	0	0	0	0	0
491	Czech Republic	NA	NA		2	4	2	50	50	4	0	4	0	0	0	0	0	0	0	0	0	0	0	0	0	0	0	0	0	0	0	0	0
492	Czech Republic	NA	NA		1	2	1	100	0	2	0	2	0	0	0	0	0	0	0	0	0	0	0	0	0	0	0	0	0	0	0	0	0
494	Czech Republic	NA	NA		1	2	1	100	0	2	0	2	0	0	0	0	0	0	0	0	0	0	0	0	0	0	0	0	0	0	0	0	0
495	Ukraine	7	NA	1	1	5	3	100	0	5	0	5	0	0	0	0	0	0	0	0	0	0	0	0	0	0	0	0	0	0	0	0	0
496	Bulgaria	NA	NA	0	4	13	7	100	0	13	0	13	0	0	0	0	0	0	0	0	0	0	0	0	0	0	0	0	0	0	0	0	0
497	Hungary	9	NA	1	3	7	6	100	0	6	1	0	0	0	0	0	0	0	0	0	0	0	0	6	0	0	0	0	0	0	0	0	0
498	Latvia	NA	NA	1	2	6	4	0	100	6	0	0	0	6	0	0	0	0	0	0	0	0	0	0	0	0	0	0	0	0	0	0	0
500	Hungary	12	10.6485		2	4	4	100	0	4	0	1	0	0	0	0	0	0	0	0	0	0	0	3	0	0	0	0	0	0	0	0	0
502	Germany	NA	NA		1	3	1	100	0	3	0	3	0	0	0	0	0	0	0	0	0	0	0	0	0	0	0	0	0	0	0	0	0
505	Slovakia	7.5	NA	1	10	28	11	100	0	28	0	25	0	0	0	0	3	0	0	0	0	0	0	0	0	0	0	0	0	0	0	0	0
508	France	NA	NA	1	1	1	1	100	0	1	0	0	0	0	0	0	0	0	0	0	1	0	0	0	0	0	0	0	0	0	0	0	0
512	Romania	7.18636	NA	1	2	11	4	100	0	11	0	0	0	0	11	0	0	0	0	0	0	0	0	0	0	0	0	0	0	0	0	0	0
513	Republic of Moldova	8.6	NA	1	1	5	2	100	0	5	0	0	0	0	0	0	0	0	0	0	0	0	0	5	0	0	0	0	0	0	0	0	0
518	Romania	5.6	NA	0	1	5	5	100	0	5	0	0	0	0	5	0	0	0	0	0	0	0	0	0	0	0	0	0	0	0	0	0	0
526	Luxembourg	10	NA	1	1	1	1	100	0	1	0	1	0	0	0	0	0	0	0	0	0	0	0	0	0	0	0	0	0	0	0	0	0
531	France	8.13636	8.38567	1	2	5	1	100	0	5	0	4	0	0	0	0	0	0	0	0	0	0	0	0	0	0	0	0	1	0	0	0	0
532	France	8.1	NA	1	6	18	6	100	0	18	0	18	0	0	0	0	0	0	0	0	0	0	0	0	0	0	0	0	0	0	0	0	0
536	France	9.5	NA	0	1	1	1	100	0	1	0	0	0	0	0	0	0	0	0	0	0	0	0	0	0	0	0	0	0	0	0	0	1
537	France	8.3	NA	1	7	21	9	100	0	21	0	21	0	0	0	0	0	0	0	0	0	0	0	0	0	0	0	0	0	0	0	0	0
539	Ukraine	NA	NA		1	6	4	100	0	6	0	6	0	0	0	0	0	0	0	0	0	0	0	0	0	0	0	0	0	0	0	0	0
540	Poland	7	NA	1	1	1	1	100	0	0	1	0	0	0	0	0	0	0	0	0	0	0	0	0	0	0	0	0	0	0	0	0	0
542	France	NA	NA	0	3	9	4	66.67	33.33	9	0	6	3	0	0	0	0	0	0	0	0	0	0	0	0	0	0	0	0	0	0	0	0
543	Denmark	NA	NA	1	1	5	2	0	100	5	0	0	0	5	0	0	0	0	0	0	0	0	0	0	0	0	0	0	0	0	0	0	0
547	Germany	8	7.44201	1	7	21	7	100	0	21	0	21	0	0	0	0	0	0	0	0	0	0	0	0	0	0	0	0	0	0	0	0	0
548	Poland	4	NA	1	1	3	2	0	100	0	3	0	0	0	0	0	0	0	0	0	0	0	0	0	0	0	0	0	0	0	0	0	0
550	USA	NA	NA		2	4	2	100	0	4	0	0	0	0	0	0	0	0	0	0	0	0	4	0	0	0	0	0	0	0	0	0	0
552	Germany	NA	NA	1	3	8	4	100	0	8	0	8	0	0	0	0	0	0	0	0	0	0	0	0	0	0	0	0	0	0	0	0	0
562	Germany	5.6	7.03619	1	2	3	1	100	0	3	0	3	0	0	0	0	0	0	0	0	0	0	0	0	0	0	0	0	0	0	0	0	0
566	Germany	5.23	6.49258	1	22	65	24	95.38	4.62	65	0	62	0	3	0	0	0	0	0	0	0	0	0	0	0	0	0	0	0	0	0	0	0
567	Germany	4.58571	6.16639	1	9	22	12	100	0	22	0	22	0	0	0	0	0	0	0	0	0	0	0	0	0	0	0	0	0	0	0	0	0
570	USA	NA	NA		1	2	1	100	0	2	0	0	0	0	0	0	0	0	0	0	0	0	0	0	0	0	0	0	0	0	0	0	0
572	Poland	NA	NA	1	34	84	38	100	0	84	0	84	0	0	0	0	0	0	0	0	0	0	0	0	0	0	0	0	0	0	0	0	0
580	France	8.5	NA	0	11	36	12	100	0	36	0	36	0	0	0	0	0	0	0	0	0	0	0	0	0	0	0	0	0	0	0	0	0
582	USA	NA	NA		2	4	2	100	0	4	0	0	0	0	0	0	0	0	0	0	0	0	2	0	2	0	0	0	0	0	0	0	0
586	Germany	8	7.35932	0	2	5	3	100	0	5	0	5	0	0	0	0	0	0	0	0	0	0	0	0	0	0	0	0	0	0	0	0	0
588	Hungary	NA	NA		2	3	3	100	0	0	3	0	0	0	0	0	0	0	0	0	0	0	0	0	0	0	0	0	0	0	0	0	0
591	Sweden	NA	NA		2	9	2	0	100	9	0	0	0	0	0	0	4	0	0	0	0	0	0	0	0	0	0	0	0	5	0	0	0
592	Poland	NA	NA		1	5	1	100	0	5	0	0	0	0	0	0	5	0	0	0	0	0	0	0	0	0	0	0	0	0	0	0	0
594	Germany	9	7.75961	1	4	10	8	100	0	10	0	10	0	0	0	0	0	0	0	0	0	0	0	0	0	0	0	0	0	0	0	0	0
596	Austria	4	NA	0	1	3	1	100	0	3	0	0	3	0	0	0	0	0	0	0	0	0	0	0	0	0	0	0	0	0	0	0	0
604	Austria	NA	NA		7	19	8	100	0	19	0	16	0	0	3	0	0	0	0	0	0	0	0	0	0	0	0	0	0	0	0	0	0
616	Romania	6.35926	NA	1	5	15	6	100	0	15	0	15	0	0	0	0	0	0	0	0	0	0	0	0	0	0	0	0	0	0	0	0	0
618	Romania	5.5	NA	0	1	2	2	100	0	2	0	0	0	0	2	0	0	0	0	0	0	0	0	0	0	0	0	0	0	0	0	0	0
619	Romania	11	NA	0	3	9	5	100	0	9	0	0	0	0	9	0	0	0	0	0	0	0	0	0	0	0	0	0	0	0	0	0	0
622	France	10	NA	0	2	6	3	100	0	6	0	6	0	0	0	0	0	0	0	0	0	0	0	0	0	0	0	0	0	0	0	0	0
628	France	NA	NA	1	2	6	2	100	0	6	0	6	0	0	0	0	0	0	0	0	0	0	0	0	0	0	0	0	0	0	0	0	0
630	Czech Republic	NA	NA		1	2	1	100	0	2	0	2	0	0	0	0	0	0	0	0	0	0	0	0	0	0	0	0	0	0	0	0	0
632	Slovakia	8.75	NA	1	3	8	4	100	0	8	0	8	0	0	0	0	0	0	0	0	0	0	0	0	0	0	0	0	0	0	0	0	0
633	Slovakia	7.75	NA	0	1	3	1	100	0	3	0	3	0	0	0	0	0	0	0	0	0	0	0	0	0	0	0	0	0	0	0	0	0
636	Czech Republic	NA	NA		1	2	1	0	100	2	0	2	0	0	0	0	0	0	0	0	0	0	0	0	0	0	0	0	0	0	0	0	0
642	Germany	3.6	5.83942	1	5	14	7	100	0	14	0	0	0	0	0	0	6	0	0	0	0	0	0	0	0	8	0	0	0	0	0	0	0
643	Poland	1.5	3.76156	1	1	4	1	100	0	4	0	0	0	0	0	0	4	0	0	0	0	0	0	0	0	0	0	0	0	0	0	0	0
644	Poland	2.3	4.87932	1	7	15	9	100	0	15	0	15	0	0	0	0	0	0	0	0	0	0	0	0	0	0	0	0	0	0	0	0	0
645	Poland	1.7	4.60299	1	8	22	8	100	0	22	0	8	0	0	0	0	14	0	0	0	0	0	0	0	0	0	0	0	0	0	0	0	0
646	Poland	2.34375	4.32178	1	13	36	19	100	0	36	0	31	0	0	0	0	5	0	0	0	0	0	0	0	0	0	0	0	0	0	0	0	0
648	Poland	5	4.52002	1	4	10	7	100	0	10	0	10	0	0	0	0	0	0	0	0	0	0	0	0	0	0	0	0	0	0	0	0	0
652	Bulgaria	7.4	7.91432	0	1	3	2	100	0	0	3	0	0	0	0	0	0	0	0	0	0	0	0	0	0	0	0	0	0	0	0	0	0
653	Spain	3.32059	5.77295	0	2	4	4	0	100	0	4	0	0	0	0	0	0	0	0	0	0	0	0	0	0	0	0	0	0	0	0	0	0
658	Switzerland	8	NA	1	7	21	5	100	0	21	0	21	0	0	0	0	0	0	0	0	0	0	0	0	0	0	0	0	0	0	0	0	0
665	Russian Federation	NA	NA		1	5	2	100	0	5	0	0	0	0	0	5	0	0	0	0	0	0	0	0	0	0	0	0	0	0	0	0	0
666	Czech Republic	NA	NA		1	2	1	0	100	2	0	2	0	0	0	0	0	0	0	0	0	0	0	0	0	0	0	0	0	0	0	0	0
669	France	NA	NA		1	6	2	100	0	6	0	6	0	0	0	0	0	0	0	0	0	0	0	0	0	0	0	0	0	0	0	0	0
672	Finland	NA	NA		8	48	11	100	0	48	0	0	0	0	0	48	0	0	0	0	0	0	0	0	0	0	0	0	0	0	0	0	0
674	Germany	4.5	6.54253	1	5	14	4	100	0	14	0	0	0	0	0	0	14	0	0	0	0	0	0	0	0	0	0	0	0	0	0	0	0
678	Germany	6.025	7.25651	1	3	9	6	100	0	9	0	0	0	0	0	0	9	0	0	0	0	0	0	0	0	0	0	0	0	0	0	0	0
679	Austria	8	5.78823	1	17	47	16	100	0	47	0	47	0	0	0	0	0	0	0	0	0	0	0	0	0	0	0	0	0	0	0	0	0
681	Germany	8	7.85545	1	20	55	25	100	0	48	7	48	0	0	0	0	0	0	0	0	0	0	0	0	0	0	0	0	0	0	0	0	0
683	Germany	1.8	4.93603	1	1	3	2	0	100	3	0	0	0	0	0	0	3	0	0	0	0	0	0	0	0	0	0	0	0	0	0	0	0
694	France	7.04	8.18621	1	3	12	5	58.33	41.67	12	0	12	0	0	0	0	0	0	0	0	0	0	0	0	0	0	0	0	0	0	0	0	0
696	Germany	8	NA	0	3	8	4	100	0	8	0	8	0	0	0	0	0	0	0	0	0	0	0	0	0	0	0	0	0	0	0	0	0
701	Norway	NA	NA		4	12	3	0	100	12	0	0	0	0	0	0	0	0	0	0	0	0	0	0	0	0	0	0	0	9	3	0	0
705	Denmark	7.73077	7.22687	1	12	35	16	100	0	35	0	0	0	0	0	0	0	35	0	0	0	0	0	0	0	0	0	0	0	0	0	0	0
706	Russian Federation	NA	NA		2	6	2	50	50	6	0	0	0	0	0	0	0	6	0	0	0	0	0	0	0	0	0	0	0	0	0	0	0
710	Germany	NA	NA		1	2	1	100	0	2	0	0	0	0	0	0	0	2	0	0	0	0	0	0	0	0	0	0	0	0	0	0	0
711	Russian Federation	NA	NA		2	10	2	0	100	10	0	0	5	0	0	0	0	0	0	0	0	0	0	0	0	5	0	0	0	0	0	0	0
716	France	7.23571	6.29818	0	3	10	4	100	0	10	0	10	0	0	0	0	0	0	0	0	0	0	0	0	0	0	0	0	0	0	0	0	0
725	France	12	NA	0	2	7	4	100	0	7	0	7	0	0	0	0	0	0	0	0	0	0	0	0	0	0	0	0	0	0	0	0	0
722	Germany	NA	NA		1	3	2	0	100	3	0	0	0	0	0	0	3	0	0	0	0	0	0	0	0	0	0	0	0	0	0	0	0
723	France	8	8.18621	0	3	11	1	100	0	11	0	11	0	0	0	0	0	0	0	0	0	0	0	0	0	0	0	0	0	0	0	0	0
726	Germany	8	7.93814	1	1	3	1	100	0	3	0	0	0	0	0	0	0	3	0	0	0	0	0	0	0	0	0	0	0	0	0	0	0
728	Germany	7	6.97507	1	9	24	5	100	0	24	0	24	0	0	0	0	0	0	0	0	0	0	0	0	0	0	0	0	0	0	0	0	0
729	Germany	NA	NA	1	1	4	2	100	0	4	0	4	0	0	0	0	0	0	0	0	0	0	0	0	0	0	0	0	0	0	0	0	0
730	Germany	8	NA	0	2	10	5	100	0	10	0	10	0	0	0	0	0	0	0	0	0	0	0	0	0	0	0	0	0	0	0	0	0
731	France	12	NA	0	2	5	1	100	0	5	0	5	0	0	0	0	0	0	0	0	0	0	0	0	0	0	0	0	0	0	0	0	0
737	Poland	5.37097	NA	1	6	17	9	100	0	17	0	12	0	0	0	0	5	0	0	0	0	0	0	0	0	0	0	0	0	0	0	0	0
738	Poland	NA	NA	1	7	15	7	100	0	15	0	15	0	0	0	0	0	0	0	0	0	0	0	0	0	0	0	0	0	0	0	0	0
739	Hungary	8.5	NA	0	2	6	3	100	0	6	0	6	0	0	0	0	0	0	0	0	0	0	0	0	0	0	0	0	0	0	0	0	0
740	Poland	5	6.32122	1	4	12	5	100	0	12	0	12	0	0	0	0	0	0	0	0	0	0	0	0	0	0	0	0	0	0	0	0	0
741	Poland	6.9	6.96832	1	1	5	2	100	0	5	0	5	0	0	0	0	0	0	0	0	0	0	0	0	0	0	0	0	0	0	0	0	0
742	Sweden	4	2.86206	1	3	14	4	100	0	14	0	0	0	0	0	9	5	0	0	0	0	0	0	0	0	0	0	0	0	0	0	0	0
744	France	NA	NA	0	1	3	2	100	0	3	0	3	0	0	0	0	0	0	0	0	0	0	0	0	0	0	0	0	0	0	0	0	0
746	Poland	NA	NA		1	6	1	100	0	6	0	6	0	0	0	0	0	0	0	0	0	0	0	0	0	0	0	0	0	0	0	0	0
750	France	9	NA	1	1	3	1	100	0	3	0	3	0	0	0	0	0	0	0	0	0	0	0	0	0	0	0	0	0	0	0	0	0
751	Germany	NA	NA		1	3	1	100	0	3	0	0	3	0	0	0	0	0	0	0	0	0	0	0	0	0	0	0	0	0	0	0	0
752	Germany	NA	NA		1	3	1	0	100	3	0	3	0	0	0	0	0	0	0	0	0	0	0	0	0	0	0	0	0	0	0	0	0
758	Germany	NA	NA		1	5	3	100	0	5	0	5	0	0	0	0	0	0	0	0	0	0	0	0	0	0	0	0	0	0	0	0	0
762	Czech Republic	NA	NA		1	2	1	100	0	2	0	2	0	0	0	0	0	0	0	0	0	0	0	0	0	0	0	0	0	0	0	0	0
763	Belgium	7	NA	1	5	15	7	100	0	15	0	9	0	0	0	0	0	6	0	0	0	0	0	0	0	0	0	0	0	0	0	0	0
773	France	8.85455	7.3081	0	1	1	1	100	0	1	0	1	0	0	0	0	0	0	0	0	0	0	0	0	0	0	0	0	0	0	0	0	0
782	Germany	3.94737	5.76367	1	8	22	5	0	100	22	0	0	0	19	0	0	3	0	0	0	0	0	0	0	0	0	0	0	0	0	0	0	0
786	Ukraine	7.52174	6.97507	1	5	15	9	100	0	15	0	15	0	0	0	0	0	0	0	0	0	0	0	0	0	0	0	0	0	0	0	0	0
789	Netherlands	9	8.37686	1	3	7	2	100	0	7	0	0	0	0	0	0	0	7	0	0	0	0	0	0	0	0	0	0	0	0	0	0	0
793	Estonia	6	NA	1	3	11	2	100	0	11	0	0	0	0	0	11	0	0	0	0	0	0	0	0	0	0	0	0	0	0	0	0	0
797	Germany	8	6.20167		1	3	2	100	0	3	0	3	0	0	0	0	0	0	0	0	0	0	0	0	0	0	0	0	0	0	0	0	0
799	Germany	8	6.20167		1	3	1	100	0	3	0	3	0	0	0	0	0	0	0	0	0	0	0	0	0	0	0	0	0	0	0	0	0
800	Germany	8	6.20167		1	3	2	100	0	3	0	3	0	0	0	0	0	0	0	0	0	0	0	0	0	0	0	0	0	0	0	0	0
802	Germany	NA	NA	0	1	2	2	100	0	2	0	2	0	0	0	0	0	0	0	0	0	0	0	0	0	0	0	0	0	0	0	0	0
804	Croatia	8	7.77276	1	1	25	21	100	0	0	25	0	0	0	0	0	0	0	0	0	0	0	0	0	0	0	0	0	0	0	0	0	0
805	Estonia	3.14286	5.43125	1	2	6	3	100	0	6	0	0	0	0	0	6	0	0	0	0	0	0	0	0	0	0	0	0	0	0	0	0	0
813	Ukraine	8.16	7.93814	1	4	10	8	100	0	10	0	10	0	0	0	0	0	0	0	0	0	0	0	0	0	0	0	0	0	0	0	0	0
823	France	11	NA	1	4	14	9	100	0	14	0	14	0	0	0	0	0	0	0	0	0	0	0	0	0	0	0	0	0	0	0	0	0
826	Austria	8	5.78823	1	5	15	5	100	0	15	0	15	0	0	0	0	0	0	0	0	0	0	0	0	0	0	0	0	0	0	0	0	0
829	Germany	5	4.41806		1	3	1	100	0	3	0	3	0	0	0	0	0	0	0	0	0	0	0	0	0	0	0	0	0	0	0	0	0
831	USA	NA	NA		2	5	3	100	0	5	0	0	0	0	0	0	0	0	0	0	0	0	5	0	0	0	0	0	0	0	0	0	0
835	Germany	NA	NA		1	3	1	100	0	3	0	3	0	0	0	0	0	0	0	0	0	0	0	0	0	0	0	0	0	0	0	0	0
836	Poland	8	NA		7	13	5	84.62	15.38	13	0	11	0	0	0	0	2	0	0	0	0	0	0	0	0	0	0	0	0	0	0	0	0
838	Germany	5	6.66107		2	7	4	100	0	7	0	7	0	0	0	0	0	0	0	0	0	0	0	0	0	0	0	0	0	0	0	0	0
840	USA	NA	NA		5	9	3	100	0	9	0	0	0	0	0	0	0	0	0	0	0	0	7	0	2	0	0	0	0	0	0	0	0
841	Poland	5.3	3.30709	1	2	8	2	100	0	8	0	0	0	0	0	0	4	0	0	0	4	0	0	0	0	0	0	0	0	0	0	0	0
849	Poland	7	NA	0	1	1	1	100	0	0	1	0	0	0	0	0	0	0	0	0	0	0	0	0	0	0	0	0	0	0	0	0	0
852	Germany	7.5	7.20524	0	11	30	8	100	0	30	0	30	0	0	0	0	0	0	0	0	0	0	0	0	0	0	0	0	0	0	0	0	0
854	Germany	0	2.42425		1	6	4	100	0	6	0	6	0	0	0	0	0	0	0	0	0	0	0	0	0	0	0	0	0	0	0	0	0

## Sheet: Table S4 - DAPC_results
Here we provide the results of the assignment (from the DAPC) of the 33 isolates from North America
The site with the highest assignment (no. 370) is presented in Bold.
Culture in rows = Culture name as presented in Table S1.
Site = Site number as presented in Table S1.
Site no. 370 is a site situated in Khmelnytskyi province, Podillia region, Ukraine (cf. Table S1).
Isolate \ Site no.	526	29	92	438	327	370	357	282	746	59	189	681	586	237	341	87	88	539	439	463	652	669	352	61	737	802	594	789	171	730	804	169	488	793	738	679	740	57	786	813	111	696	596	288	391	109	103	349	217
Gd_01053-	1.47752e-83	5.53503e-72	4.1038e-75	2.03618e-90	2.95804e-75	1	1.9769e-74	4.91954e-63	2.52542e-87	1.1561e-37	8.54695e-91	1.06658e-41	5.22259e-51	6.32302e-35	4.13094e-41	3.57097e-88	2.14041e-39	9.178e-34	2.27154e-132	2.07507e-70	9.4916e-89	4.8541e-118	7.33987e-47	1.51185e-119	4.40271e-73	2.15261e-104	2.21797e-53	1.97297e-70	7.13244e-61	1.36198e-36	7.79334e-70	3.84818e-57	1.56643e-77	1.57332e-96	1.44248e-45	5.76519e-57	3.63865e-70	6.73232e-75	5.1518e-27	2.20972e-16	9.70909e-41	3.17504e-70	1.32026e-79	1.36443e-46	5.04952e-102	4.55429e-37	3.2644e-98	3.19007e-98	1.2519e-46
Gd_01111-aaa	1.81337e-96	1.59923e-78	1.76815e-80	1.6153e-112	1.9565e-76	1	5.51488e-87	3.05991e-81	4.21339e-108	5.79086e-54	1.12183e-104	7.32209e-56	9.13183e-63	5.16012e-50	1.96834e-55	2.59735e-93	1.05183e-41	2.34253e-40	1.54862e-135	3.51251e-84	1.32361e-97	2.01629e-126	4.08443e-56	1.55734e-112	1.86729e-62	9.04402e-131	5.05404e-59	5.51806e-84	2.50986e-66	5.77725e-46	1.87333e-78	2.50235e-69	1.34947e-71	8.65614e-101	2.26249e-47	2.01607e-48	1.88259e-72	9.80149e-92	6.80006e-28	3.33108e-25	4.20971e-47	1.78601e-87	9.63766e-75	3.90623e-60	3.36481e-125	4.92216e-51	5.73546e-114	2.71054e-121	8.0855e-65
Gd_01111-aab	8.57793e-100	8.18031e-81	1.19521e-82	2.99089e-112	5.75077e-81	1	4.96581e-88	3.73561e-85	7.30984e-115	7.87151e-56	2.56765e-85	6.6289e-56	6.93046e-64	1.06768e-50	5.17667e-58	1.10924e-66	7.66003e-33	1.44112e-40	1.32178e-143	4.07876e-84	1.96547e-98	6.50435e-122	1.00964e-62	6.36233e-112	1.15143e-61	1.81087e-133	3.02218e-62	1.22462e-89	5.67995e-72	1.35985e-49	3.87302e-81	6.08154e-75	3.56087e-70	1.66029e-98	3.32842e-48	6.13115e-42	1.39453e-70	6.69e-98	6.63197e-24	1.09836e-22	4.22977e-42	1.48251e-91	2.28256e-75	1.83321e-59	1.81405e-127	3.17386e-57	3.46737e-113	1.3144e-125	1.24482e-67
Gd_01111-aba	1.49437e-96	1.27754e-78	1.51599e-80	1.37981e-112	1.67879e-76	1	4.84453e-87	2.53261e-81	3.34291e-108	4.81097e-54	9.93917e-105	5.92759e-56	7.75012e-63	4.31744e-50	1.63753e-55	2.17839e-93	8.55907e-42	2.03346e-40	1.21313e-135	3.02887e-84	1.12313e-97	1.70324e-126	3.52959e-56	1.37101e-112	1.52073e-62	7.24884e-131	4.16549e-59	4.70878e-84	2.1042e-66	5.0022e-46	1.6264e-78	2.16931e-69	1.2561e-71	7.36231e-101	1.87112e-47	1.68434e-48	1.48168e-72	7.91832e-92	6.12591e-28	3.12912e-25	3.66886e-47	1.47609e-87	8.88738e-75	3.27916e-60	2.7906e-125	4.20987e-51	4.80986e-114	2.16114e-121	6.83228e-65
Gd_01111-abb	1.27628e-96	1.02956e-78	1.21114e-80	1.32906e-112	1.45814e-76	1	4.30715e-87	2.18991e-81	3.94832e-108	4.47247e-54	8.99722e-105	5.55073e-56	7.09899e-63	4.05048e-50	1.47352e-55	2.06795e-93	9.71465e-42	2.00423e-40	9.35918e-136	2.70776e-84	1.10378e-97	1.39737e-126	2.94998e-56	1.38664e-112	1.38593e-62	7.0741e-131	3.9379e-59	4.38852e-84	1.81582e-66	4.64035e-46	1.44072e-78	1.89119e-69	1.66876e-71	7.10323e-101	1.8776e-47	1.569e-48	1.32873e-72	7.41863e-92	5.98467e-28	3.46951e-25	3.61363e-47	1.50451e-87	1.39903e-74	3.11796e-60	2.51881e-125	3.3966e-51	4.61086e-114	1.99581e-121	6.04015e-65
Gd_01112-aaa	2.42823e-100	1.4554e-81	1.9834e-83	2.21618e-112	1.86273e-81	1	1.93864e-88	1.16742e-85	2.76831e-114	4.39114e-56	1.15771e-85	3.91933e-56	3.43453e-64	6.4074e-51	2.22527e-58	7.31581e-67	2.10976e-32	1.28348e-40	1.65885e-144	1.66407e-84	1.71032e-98	1.33498e-122	2.40394e-63	6.96643e-112	5.47963e-62	1.48973e-133	1.92799e-62	6.97075e-90	1.74668e-72	7.45777e-50	1.46852e-81	2.02923e-75	3.45551e-69	1.24657e-98	3.42176e-48	3.47606e-42	5.83288e-71	3.97147e-98	5.50297e-24	2.50906e-22	3.74639e-42	1.72682e-91	8.60684e-74	1.22484e-59	7.99162e-128	5.69886e-58	2.47285e-113	6.95377e-126	4.64481e-68
Gd_01112-aab	2.42823e-100	1.4554e-81	1.9834e-83	2.21618e-112	1.86273e-81	1	1.93864e-88	1.16742e-85	2.76831e-114	4.39114e-56	1.15771e-85	3.91933e-56	3.43453e-64	6.4074e-51	2.22527e-58	7.31581e-67	2.10976e-32	1.28348e-40	1.65885e-144	1.66407e-84	1.71032e-98	1.33498e-122	2.40394e-63	6.96643e-112	5.47963e-62	1.48973e-133	1.92799e-62	6.97075e-90	1.74668e-72	7.45777e-50	1.46852e-81	2.02923e-75	3.45551e-69	1.24657e-98	3.42176e-48	3.47606e-42	5.83288e-71	3.97147e-98	5.50297e-24	2.50906e-22	3.74639e-42	1.72682e-91	8.60684e-74	1.22484e-59	7.99162e-128	5.69886e-58	2.47285e-113	6.95377e-126	4.64481e-68
Gd_01115-aaa	1.00437e-99	1.01506e-80	1.49605e-82	3.1051e-112	6.62099e-81	1	5.58537e-88	4.32019e-85	6.18898e-115	8.46727e-56	2.83647e-85	7.07897e-56	7.56613e-64	1.13804e-50	5.75287e-58	1.16848e-66	6.74886e-33	1.46214e-40	1.71328e-143	4.56244e-84	1.99993e-98	7.92812e-122	1.20801e-62	6.2906e-112	1.26342e-61	1.8556e-133	3.19685e-62	1.31399e-89	6.58204e-72	1.46589e-49	4.37216e-81	6.97588e-75	2.68032e-70	1.72085e-98	3.31693e-48	6.58187e-42	1.55505e-70	7.14061e-98	6.78849e-24	9.90604e-23	4.29442e-42	1.45451e-91	1.45001e-75	1.92799e-59	2.00979e-127	3.93381e-57	3.61702e-113	1.42329e-125	1.40807e-67
Gd_01115-aab	3.06137e-99	2.02581e-80	5.59194e-82	1.81835e-111	1.00387e-80	1	2.47122e-87	1.71204e-84	4.64567e-114	4.03018e-55	5.4445e-85	2.29014e-55	1.59493e-63	5.25562e-50	3.03061e-57	5.39773e-66	3.51349e-32	5.98616e-40	8.6547e-143	2.68587e-83	6.84946e-98	2.24233e-121	2.92474e-62	1.58377e-111	1.72922e-61	4.94772e-133	1.17433e-61	6.93784e-89	2.46879e-71	5.42153e-49	8.0395e-81	1.39184e-74	2.53548e-71	3.8078e-98	6.65503e-48	3.10448e-42	4.04749e-70	4.38772e-97	1.56158e-23	2.79747e-22	2.23076e-41	5.54335e-91	2.03903e-74	8.90992e-59	1.64933e-126	3.40345e-56	1.99083e-112	7.13891e-125	4.21817e-67
Gd_01116-aaa	1.00437e-99	1.01506e-80	1.49605e-82	3.1051e-112	6.62099e-81	1	5.58537e-88	4.32019e-85	6.18898e-115	8.46727e-56	2.83647e-85	7.07897e-56	7.56613e-64	1.13804e-50	5.75287e-58	1.16848e-66	6.74886e-33	1.46214e-40	1.71328e-143	4.56244e-84	1.99993e-98	7.92812e-122	1.20801e-62	6.2906e-112	1.26342e-61	1.8556e-133	3.19685e-62	1.31399e-89	6.58204e-72	1.46589e-49	4.37216e-81	6.97588e-75	2.68032e-70	1.72085e-98	3.31693e-48	6.58187e-42	1.55505e-70	7.14061e-98	6.78849e-24	9.90604e-23	4.29442e-42	1.45451e-91	1.45001e-75	1.92799e-59	2.00979e-127	3.93381e-57	3.61702e-113	1.42329e-125	1.40807e-67
Gd_01116-aab	1.00437e-99	1.01506e-80	1.49605e-82	3.1051e-112	6.62099e-81	1	5.58537e-88	4.32019e-85	6.18898e-115	8.46727e-56	2.83647e-85	7.07897e-56	7.56613e-64	1.13804e-50	5.75287e-58	1.16848e-66	6.74886e-33	1.46214e-40	1.71328e-143	4.56244e-84	1.99993e-98	7.92812e-122	1.20801e-62	6.2906e-112	1.26342e-61	1.8556e-133	3.19685e-62	1.31399e-89	6.58204e-72	1.46589e-49	4.37216e-81	6.97588e-75	2.68032e-70	1.72085e-98	3.31693e-48	6.58187e-42	1.55505e-70	7.14061e-98	6.78849e-24	9.90604e-23	4.29442e-42	1.45451e-91	1.45001e-75	1.92799e-59	2.00979e-127	3.93381e-57	3.61702e-113	1.42329e-125	1.40807e-67
Gd_01117-aaa	1.49437e-96	1.27754e-78	1.51599e-80	1.37981e-112	1.67879e-76	1	4.84453e-87	2.53261e-81	3.34291e-108	4.81097e-54	9.93917e-105	5.92759e-56	7.75012e-63	4.31744e-50	1.63753e-55	2.17839e-93	8.55907e-42	2.03346e-40	1.21313e-135	3.02887e-84	1.12313e-97	1.70324e-126	3.52959e-56	1.37101e-112	1.52073e-62	7.24884e-131	4.16549e-59	4.70878e-84	2.1042e-66	5.0022e-46	1.6264e-78	2.16931e-69	1.2561e-71	7.36231e-101	1.87112e-47	1.68434e-48	1.48168e-72	7.91832e-92	6.12591e-28	3.12912e-25	3.66886e-47	1.47609e-87	8.88738e-75	3.27916e-60	2.7906e-125	4.20987e-51	4.80986e-114	2.16114e-121	6.83228e-65
Gd_01117-aab	1.49437e-96	1.27754e-78	1.51599e-80	1.37981e-112	1.67879e-76	1	4.84453e-87	2.53261e-81	3.34291e-108	4.81097e-54	9.93917e-105	5.92759e-56	7.75012e-63	4.31744e-50	1.63753e-55	2.17839e-93	8.55907e-42	2.03346e-40	1.21313e-135	3.02887e-84	1.12313e-97	1.70324e-126	3.52959e-56	1.37101e-112	1.52073e-62	7.24884e-131	4.16549e-59	4.70878e-84	2.1042e-66	5.0022e-46	1.6264e-78	2.16931e-69	1.2561e-71	7.36231e-101	1.87112e-47	1.68434e-48	1.48168e-72	7.91832e-92	6.12591e-28	3.12912e-25	3.66886e-47	1.47609e-87	8.88738e-75	3.27916e-60	2.7906e-125	4.20987e-51	4.80986e-114	2.16114e-121	6.83228e-65
Gd_01118-aaa	1.00437e-99	1.01506e-80	1.49605e-82	3.1051e-112	6.62099e-81	1	5.58537e-88	4.32019e-85	6.18898e-115	8.46727e-56	2.83647e-85	7.07897e-56	7.56613e-64	1.13804e-50	5.75287e-58	1.16848e-66	6.74886e-33	1.46214e-40	1.71328e-143	4.56244e-84	1.99993e-98	7.92812e-122	1.20801e-62	6.2906e-112	1.26342e-61	1.8556e-133	3.19685e-62	1.31399e-89	6.58204e-72	1.46589e-49	4.37216e-81	6.97588e-75	2.68032e-70	1.72085e-98	3.31693e-48	6.58187e-42	1.55505e-70	7.14061e-98	6.78849e-24	9.90604e-23	4.29442e-42	1.45451e-91	1.45001e-75	1.92799e-59	2.00979e-127	3.93381e-57	3.61702e-113	1.42329e-125	1.40807e-67
Gd_01118-aab	1.21877e-99	1.27066e-80	1.74489e-82	3.63503e-112	7.71625e-81	1	6.35823e-88	5.21969e-85	7.80059e-115	1.01919e-55	3.20152e-85	8.74434e-56	8.91504e-64	1.36017e-50	6.91504e-58	1.39321e-66	8.29373e-33	1.68438e-40	2.18709e-143	5.29096e-84	2.35691e-98	9.38527e-122	1.3979e-62	7.14554e-112	1.55135e-61	2.31514e-133	3.87877e-62	1.53983e-89	7.85095e-72	1.69301e-49	5.03599e-81	8.04684e-75	2.87955e-70	2.02327e-98	4.01071e-48	7.87814e-42	1.97581e-70	8.83883e-98	7.53555e-24	1.05454e-22	4.92749e-42	1.75989e-91	1.57242e-75	2.29667e-59	2.42333e-127	4.59939e-57	4.31307e-113	1.78511e-125	1.66635e-67
Gd_01119-aaa	1.69345e-100	2.84037e-79	4.71067e-84	1.78468e-110	8.48729e-81	1	1.58125e-87	1.84471e-85	3.07713e-115	6.0062e-55	1.65133e-84	4.12978e-55	8.79157e-63	8.44992e-50	4.69133e-57	3.42558e-66	1.68277e-30	1.85752e-41	1.71809e-143	3.44277e-82	2.50253e-95	2.67315e-124	8.10641e-63	2.99033e-110	4.64562e-59	1.58587e-131	1.01708e-61	4.17821e-89	4.01648e-71	1.50366e-48	3.0432e-79	4.34333e-73	1.66742e-65	6.3018e-98	2.04236e-47	1.05824e-40	4.80352e-69	1.81794e-95	1.05486e-24	1.32854e-22	2.388e-40	1.89236e-90	4.53583e-73	9.07395e-57	7.70772e-125	4.60008e-56	1.50627e-112	1.09714e-124	1.60779e-66
Gd_01119-aab	4.79381e-101	5.05345e-80	7.81718e-85	1.32241e-110	2.74911e-81	1	6.17317e-88	5.76494e-86	1.16534e-114	3.35057e-55	7.44555e-85	2.44173e-55	4.35684e-63	5.07102e-50	2.01664e-57	2.25928e-66	4.63477e-30	1.65433e-41	2.15621e-144	1.40459e-82	2.17767e-95	5.48651e-125	1.93013e-63	3.27426e-110	2.21084e-59	1.30463e-131	6.48845e-62	2.3783e-89	1.23514e-71	8.24646e-49	1.15388e-79	1.44924e-73	1.61808e-64	4.73147e-98	2.09964e-47	5.9997e-41	2.00917e-69	1.07921e-95	8.75284e-25	3.03486e-22	2.1151e-40	2.20421e-90	1.71032e-71	6.06267e-57	3.39557e-125	8.25973e-57	1.07424e-112	5.80434e-125	5.99913e-67
Gd_01120-aaa	8.57793e-100	8.18031e-81	1.19521e-82	2.99089e-112	5.75077e-81	1	4.96581e-88	3.73561e-85	7.30984e-115	7.87151e-56	2.56765e-85	6.6289e-56	6.93046e-64	1.06768e-50	5.17667e-58	1.10924e-66	7.66003e-33	1.44112e-40	1.32178e-143	4.07876e-84	1.96547e-98	6.50435e-122	1.00964e-62	6.36233e-112	1.15143e-61	1.81087e-133	3.02218e-62	1.22462e-89	5.67995e-72	1.35985e-49	3.87302e-81	6.08154e-75	3.56087e-70	1.66029e-98	3.32842e-48	6.13115e-42	1.39453e-70	6.69e-98	6.63197e-24	1.09836e-22	4.22977e-42	1.48251e-91	2.28256e-75	1.83321e-59	1.81405e-127	3.17386e-57	3.46737e-113	1.3144e-125	1.24482e-67
Gd_01120-aab	1.00437e-99	1.01506e-80	1.49605e-82	3.1051e-112	6.62099e-81	1	5.58537e-88	4.32019e-85	6.18898e-115	8.46727e-56	2.83647e-85	7.07897e-56	7.56613e-64	1.13804e-50	5.75287e-58	1.16848e-66	6.74886e-33	1.46214e-40	1.71328e-143	4.56244e-84	1.99993e-98	7.92812e-122	1.20801e-62	6.2906e-112	1.26342e-61	1.8556e-133	3.19685e-62	1.31399e-89	6.58204e-72	1.46589e-49	4.37216e-81	6.97588e-75	2.68032e-70	1.72085e-98	3.31693e-48	6.58187e-42	1.55505e-70	7.14061e-98	6.78849e-24	9.90604e-23	4.29442e-42	1.45451e-91	1.45001e-75	1.92799e-59	2.00979e-127	3.93381e-57	3.61702e-113	1.42329e-125	1.40807e-67
Gd_01121-aaa	4.35427e-96	4.92923e-78	4.73447e-80	1.39851e-111	3.07666e-76	1	2.78643e-86	1.06271e-80	1.90675e-107	3.17553e-53	2.65956e-104	2.57401e-55	2.4502e-62	2.75241e-49	1.26277e-54	1.22049e-92	7.70299e-41	6.53826e-40	8.20794e-135	3.47244e-83	9.56611e-97	2.95461e-126	9.94782e-56	5.52241e-112	4.83491e-62	3.46406e-130	1.88372e-58	3.10994e-83	1.16793e-65	2.69308e-45	5.82527e-78	8.46492e-69	3.43036e-72	1.99486e-100	4.69355e-47	1.21761e-48	6.69353e-72	1.04644e-90	1.14627e-27	8.16152e-25	3.20356e-46	7.58822e-87	1.53835e-73	3.46136e-59	5.40618e-124	6.30591e-50	3.31822e-113	1.5303e-120	3.18766e-64
Gd_01121-aab	1.49437e-96	1.27754e-78	1.51599e-80	1.37981e-112	1.67879e-76	1	4.84453e-87	2.53261e-81	3.34291e-108	4.81097e-54	9.93917e-105	5.92759e-56	7.75012e-63	4.31744e-50	1.63753e-55	2.17839e-93	8.55907e-42	2.03346e-40	1.21313e-135	3.02887e-84	1.12313e-97	1.70324e-126	3.52959e-56	1.37101e-112	1.52073e-62	7.24884e-131	4.16549e-59	4.70878e-84	2.1042e-66	5.0022e-46	1.6264e-78	2.16931e-69	1.2561e-71	7.36231e-101	1.87112e-47	1.68434e-48	1.48168e-72	7.91832e-92	6.12591e-28	3.12912e-25	3.66886e-47	1.47609e-87	8.88738e-75	3.27916e-60	2.7906e-125	4.20987e-51	4.80986e-114	2.16114e-121	6.83228e-65
Gd_01122-aab	1.49437e-96	1.27754e-78	1.51599e-80	1.37981e-112	1.67879e-76	1	4.84453e-87	2.53261e-81	3.34291e-108	4.81097e-54	9.93917e-105	5.92759e-56	7.75012e-63	4.31744e-50	1.63753e-55	2.17839e-93	8.55907e-42	2.03346e-40	1.21313e-135	3.02887e-84	1.12313e-97	1.70324e-126	3.52959e-56	1.37101e-112	1.52073e-62	7.24884e-131	4.16549e-59	4.70878e-84	2.1042e-66	5.0022e-46	1.6264e-78	2.16931e-69	1.2561e-71	7.36231e-101	1.87112e-47	1.68434e-48	1.48168e-72	7.91832e-92	6.12591e-28	3.12912e-25	3.66886e-47	1.47609e-87	8.88738e-75	3.27916e-60	2.7906e-125	4.20987e-51	4.80986e-114	2.16114e-121	6.83228e-65
Gd_01123-aaa	3.58449e-99	2.51375e-80	6.9995e-82	1.88778e-111	1.15578e-80	1	2.77954e-87	1.97996e-84	3.93333e-114	4.3352e-55	6.01451e-85	2.44563e-55	1.74122e-63	5.602e-50	3.36794e-57	5.68599e-66	3.09556e-32	6.07347e-40	1.12181e-142	3.00438e-83	6.96955e-98	2.73317e-121	3.49939e-62	1.56591e-111	1.89741e-61	5.06994e-133	1.2422e-61	7.44414e-89	2.86089e-71	5.84429e-49	9.0756e-81	1.59652e-74	1.90849e-71	3.94668e-98	6.63206e-48	3.3327e-42	4.5134e-70	4.68326e-97	1.59843e-23	2.52302e-22	2.26486e-41	5.43865e-91	1.2953e-74	9.37055e-59	1.82729e-126	4.21837e-56	2.07676e-112	7.73029e-125	4.77135e-67
Gd_01123-aab	1.00437e-99	1.01506e-80	1.49605e-82	3.1051e-112	6.62099e-81	1	5.58537e-88	4.32019e-85	6.18898e-115	8.46727e-56	2.83647e-85	7.07897e-56	7.56613e-64	1.13804e-50	5.75287e-58	1.16848e-66	6.74886e-33	1.46214e-40	1.71328e-143	4.56244e-84	1.99993e-98	7.92812e-122	1.20801e-62	6.2906e-112	1.26342e-61	1.8556e-133	3.19685e-62	1.31399e-89	6.58204e-72	1.46589e-49	4.37216e-81	6.97588e-75	2.68032e-70	1.72085e-98	3.31693e-48	6.58187e-42	1.55505e-70	7.14061e-98	6.78849e-24	9.90604e-23	4.29442e-42	1.45451e-91	1.45001e-75	1.92799e-59	2.00979e-127	3.93381e-57	3.61702e-113	1.42329e-125	1.40807e-67
Gd_01124-aaa	8.30481e-99	1.27329e-79	1.33187e-81	7.96987e-112	6.24845e-80	1	9.44465e-88	1.59305e-84	6.85428e-118	7.12132e-56	1.15483e-84	2.70798e-55	4.30361e-64	1.00807e-50	2.55401e-57	1.30112e-67	3.57386e-33	7.44807e-41	8.06615e-143	8.60257e-86	1.01604e-98	6.06964e-121	1.07065e-61	9.98748e-111	3.22589e-59	5.96864e-132	7.45946e-62	8.81692e-89	1.32916e-71	5.67184e-50	5.97774e-81	1.57751e-73	3.39015e-68	2.18106e-98	1.01991e-48	1.75842e-41	4.5928e-70	2.19218e-98	9.80821e-24	1.11029e-23	8.11066e-42	4.27728e-91	5.55455e-78	7.16271e-61	2.40514e-128	1.93838e-56	7.1898e-112	2.72897e-124	2.78144e-67
Gd_01124-aab	8.30481e-99	1.27329e-79	1.33187e-81	7.96987e-112	6.24845e-80	1	9.44465e-88	1.59305e-84	6.85428e-118	7.12132e-56	1.15483e-84	2.70798e-55	4.30361e-64	1.00807e-50	2.55401e-57	1.30112e-67	3.57386e-33	7.44807e-41	8.06615e-143	8.60257e-86	1.01604e-98	6.06964e-121	1.07065e-61	9.98748e-111	3.22589e-59	5.96864e-132	7.45946e-62	8.81692e-89	1.32916e-71	5.67184e-50	5.97774e-81	1.57751e-73	3.39015e-68	2.18106e-98	1.01991e-48	1.75842e-41	4.5928e-70	2.19218e-98	9.80821e-24	1.11029e-23	8.11066e-42	4.27728e-91	5.55455e-78	7.16271e-61	2.40514e-128	1.93838e-56	7.1898e-112	2.72897e-124	2.78144e-67
Gd_01125-aaa	3.50759e-88	2.93483e-74	1.35509e-69	5.45918e-103	7.83971e-71	1	4.6765e-77	2.10451e-71	7.3557e-102	1.22775e-45	3.46563e-99	3.26516e-48	7.3628e-59	1.4471e-41	1.70174e-46	9.38088e-87	4.11582e-37	6.81158e-35	8.9746e-125	1.68086e-78	2.45959e-93	6.66167e-119	5.78159e-46	3.56583e-105	1.8835e-59	1.41554e-125	1.25324e-52	4.45569e-75	1.24905e-57	3.78754e-38	2.83392e-73	3.34196e-66	4.7461e-82	1.38667e-95	1.52938e-44	4.45583e-50	8.90636e-68	1.59003e-84	7.8848e-25	8.07031e-22	6.34853e-42	5.95997e-81	1.08488e-69	4.28167e-56	1.25199e-118	1.87103e-37	1.20903e-103	5.89158e-112	1.6709e-57
Gd_01126-aaa	1.49437e-96	1.27754e-78	1.51599e-80	1.37981e-112	1.67879e-76	1	4.84453e-87	2.53261e-81	3.34291e-108	4.81097e-54	9.93917e-105	5.92759e-56	7.75012e-63	4.31744e-50	1.63753e-55	2.17839e-93	8.55907e-42	2.03346e-40	1.21313e-135	3.02887e-84	1.12313e-97	1.70324e-126	3.52959e-56	1.37101e-112	1.52073e-62	7.24884e-131	4.16549e-59	4.70878e-84	2.1042e-66	5.0022e-46	1.6264e-78	2.16931e-69	1.2561e-71	7.36231e-101	1.87112e-47	1.68434e-48	1.48168e-72	7.91832e-92	6.12591e-28	3.12912e-25	3.66886e-47	1.47609e-87	8.88738e-75	3.27916e-60	2.7906e-125	4.20987e-51	4.80986e-114	2.16114e-121	6.83228e-65
Gd_01126-aab	1.49437e-96	1.27754e-78	1.51599e-80	1.37981e-112	1.67879e-76	1	4.84453e-87	2.53261e-81	3.34291e-108	4.81097e-54	9.93917e-105	5.92759e-56	7.75012e-63	4.31744e-50	1.63753e-55	2.17839e-93	8.55907e-42	2.03346e-40	1.21313e-135	3.02887e-84	1.12313e-97	1.70324e-126	3.52959e-56	1.37101e-112	1.52073e-62	7.24884e-131	4.16549e-59	4.70878e-84	2.1042e-66	5.0022e-46	1.6264e-78	2.16931e-69	1.2561e-71	7.36231e-101	1.87112e-47	1.68434e-48	1.48168e-72	7.91832e-92	6.12591e-28	3.12912e-25	3.66886e-47	1.47609e-87	8.88738e-75	3.27916e-60	2.7906e-125	4.20987e-51	4.80986e-114	2.16114e-121	6.83228e-65
Gd_01127-aaa	5.32019e-98	2.92214e-74	8.34873e-80	1.66017e-105	3.31316e-81	1	1.21462e-82	2.82863e-81	7.89277e-114	4.39907e-50	9.65033e-84	2.41939e-52	1.51238e-62	2.65074e-45	2.05341e-49	6.53639e-62	2.72709e-22	2.96296e-35	3.47853e-138	1.38954e-74	9.23358e-90	1.042e-121	1.35816e-62	1.45569e-108	6.02993e-54	1.23337e-126	2.90554e-57	3.27384e-82	1.35921e-66	5.21007e-46	1.10071e-77	7.58768e-67	2.47347e-74	1.48793e-97	1.38106e-47	2.20783e-46	3.48129e-66	1.30547e-88	1.02136e-20	4.64087e-20	5.3395e-28	1.4321e-85	1.21807e-65	8.00964e-50	1.03791e-114	6.23394e-46	9.90771e-106	1.62945e-117	5.5751e-64
Gd_01127-aab	5.85132e-99	1.09487e-77	2.45595e-82	2.89126e-109	1.60979e-79	1	1.49664e-86	3.60536e-84	1.83375e-117	2.78207e-54	1.57484e-83	5.82843e-54	1.25637e-62	3.92726e-49	1.35502e-55	1.95528e-66	3.60115e-30	3.98771e-41	6.86504e-142	4.78152e-83	4.50834e-95	8.59962e-123	2.49018e-61	1.16851e-108	1.95464e-56	1.42815e-129	9.75471e-61	1.70422e-87	4.08524e-70	2.50042e-48	9.74983e-79	2.57844e-71	1.13035e-64	1.89861e-97	1.25132e-47	1.53679e-40	4.59165e-68	3.90701e-95	3.67336e-24	3.42046e-23	2.41496e-39	2.0415e-89	9.86014e-75	1.72315e-57	9.29132e-125	3.01265e-54	1.79331e-110	1.23718e-122	1.21733e-65
Gd_01128-aaa	1.00437e-99	1.01506e-80	1.49605e-82	3.1051e-112	6.62099e-81	1	5.58537e-88	4.32019e-85	6.18898e-115	8.46727e-56	2.83647e-85	7.07897e-56	7.56613e-64	1.13804e-50	5.75287e-58	1.16848e-66	6.74886e-33	1.46214e-40	1.71328e-143	4.56244e-84	1.99993e-98	7.92812e-122	1.20801e-62	6.2906e-112	1.26342e-61	1.8556e-133	3.19685e-62	1.31399e-89	6.58204e-72	1.46589e-49	4.37216e-81	6.97588e-75	2.68032e-70	1.72085e-98	3.31693e-48	6.58187e-42	1.55505e-70	7.14061e-98	6.78849e-24	9.90604e-23	4.29442e-42	1.45451e-91	1.45001e-75	1.92799e-59	2.00979e-127	3.93381e-57	3.61702e-113	1.42329e-125	1.40807e-67
Gd_01128-aba	1.21877e-99	1.27066e-80	1.74489e-82	3.63503e-112	7.71625e-81	1	6.35823e-88	5.21969e-85	7.80059e-115	1.01919e-55	3.20152e-85	8.74434e-56	8.91504e-64	1.36017e-50	6.91504e-58	1.39321e-66	8.29373e-33	1.68438e-40	2.18709e-143	5.29096e-84	2.35691e-98	9.38527e-122	1.3979e-62	7.14554e-112	1.55135e-61	2.31514e-133	3.87877e-62	1.53983e-89	7.85095e-72	1.69301e-49	5.03599e-81	8.04684e-75	2.87955e-70	2.02327e-98	4.01071e-48	7.87814e-42	1.97581e-70	8.83883e-98	7.53555e-24	1.05454e-22	4.92749e-42	1.75989e-91	1.57242e-75	2.29667e-59	2.42333e-127	4.59939e-57	4.31307e-113	1.78511e-125	1.66635e-67
[truncated: 178 more columns]

## Sheet: Table  S5 - SPASIBA_results
Here we provide the results of the assignment (from SPASIBA) of the 33 isolates from North America
The values presented are the likelihood (averaged over the 33 North American isolates) of the source population of the North American introduction. The cell with the highest likelihood is cell AQ-179
The data presents 198 rows and 120 columns, representing the 198 (longitude) and 120 (latitude) grids covering Europe (see Supplementary Information "3.1 Analyses of multi-locus genotypes").
7.87889e-40	7.87889e-40	7.87888e-40	7.87887e-40	7.87885e-40	7.87881e-40	7.87875e-40	7.87867e-40	7.87853e-40	7.87831e-40	7.878e-40	7.87763e-40	7.87709e-40	7.87629e-40	7.87524e-40	7.87404e-40	7.87216e-40	7.86914e-40	7.86469e-40	7.85886e-40	7.84715e-40	7.82801e-40	7.80248e-40	7.75391e-40	7.67388e-40	7.57077e-40	7.41248e-40	7.14718e-40	6.74328e-40	6.30829e-40	5.79587e-40	5.40918e-40	6.24245e-40	8.6226e-40	2.32814e-40	9.21315e-43	4.09157e-41	9.71455e-39	8.07191e-39	2.38707e-39	1.02565e-39	7.68239e-40	7.27805e-40	7.26711e-40	7.34609e-40	7.48983e-40	7.60669e-40	7.68545e-40	7.73875e-40	7.78536e-40
7.87887e-40	7.87887e-40	7.87886e-40	7.87885e-40	7.87883e-40	7.87879e-40	7.87872e-40	7.8786e-40	7.87841e-40	7.87811e-40	7.87768e-40	7.87709e-40	7.87627e-40	7.87516e-40	7.87371e-40	7.87183e-40	7.86922e-40	7.86542e-40	7.85972e-40	7.85084e-40	7.83573e-40	7.81074e-40	7.77027e-40	7.70204e-40	7.59129e-40	7.41877e-40	7.14444e-40	6.70988e-40	6.05329e-40	5.13703e-40	3.94226e-40	2.59383e-40	1.19709e-40	1.36542e-41	1.57806e-44	6.36109e-47	1.21755e-43	4.05882e-40	1.65972e-39	9.75386e-40	6.05917e-40	5.55299e-40	5.92921e-40	6.41587e-40	6.83122e-40	7.15854e-40	7.39538e-40	7.55679e-40	7.66422e-40	7.73699e-40
7.87884e-40	7.87884e-40	7.87884e-40	7.87884e-40	7.87882e-40	7.87879e-40	7.87871e-40	7.87856e-40	7.87831e-40	7.8779e-40	7.8773e-40	7.87643e-40	7.87524e-40	7.87365e-40	7.8716e-40	7.86898e-40	7.86555e-40	7.86084e-40	7.85393e-40	7.84306e-40	7.82494e-40	7.79429e-40	7.74253e-40	7.65524e-40	7.51078e-40	7.27597e-40	6.89837e-40	6.30504e-40	5.41546e-40	4.18578e-40	2.69937e-40	1.24036e-40	2.24527e-41	1.86926e-43	4.17546e-49	9.75378e-54	3.32171e-46	1.30702e-41	2.01221e-40	2.77542e-40	2.93862e-40	3.64538e-40	4.62115e-40	5.53722e-40	6.26604e-40	6.80044e-40	7.17157e-40	7.41938e-40	7.58066e-40	7.68424e-40
7.8788e-40	7.8788e-40	7.8788e-40	7.87882e-40	7.87882e-40	7.8788e-40	7.87873e-40	7.87856e-40	7.87825e-40	7.87772e-40	7.87689e-40	7.87567e-40	7.87396e-40	7.87168e-40	7.86876e-40	7.86515e-40	7.86069e-40	7.85502e-40	7.8472e-40	7.83528e-40	7.81548e-40	7.78131e-40	7.72196e-40	7.61998e-40	7.44802e-40	7.16395e-40	6.70535e-40	5.99066e-40	4.94273e-40	3.5648e-40	2.06471e-40	8.24626e-41	1.26325e-41	9.49381e-44	1.45062e-48	3.08231e-51	1.18334e-46	1.06318e-42	2.62439e-41	7.28299e-41	1.33587e-40	2.32256e-40	3.56224e-40	4.75994e-40	5.73746e-40	6.45777e-40	6.95551e-40	7.28508e-40	7.49697e-40	7.63035e-40
7.87872e-40	7.87873e-40	7.87875e-40	7.8788e-40	7.87884e-40	7.87887e-40	7.87883e-40	7.87868e-40	7.87833e-40	7.87767e-40	7.87658e-40	7.87489e-40	7.87247e-40	7.86918e-40	7.86497e-40	7.85989e-40	7.854e-40	7.8472e-40	7.83886e-40	7.8271e-40	7.80788e-40	7.77378e-40	7.7123e-40	7.60338e-40	7.41564e-40	7.10129e-40	6.59197e-40	5.80355e-40	4.67093e-40	3.24482e-40	1.81567e-40	7.67697e-41	1.62588e-41	2.67334e-43	4.40723e-47	1.35588e-49	7.84294e-50	2.01062e-44	2.79835e-42	1.95113e-41	6.42654e-41	1.55168e-40	2.83417e-40	4.17074e-40	5.31139e-40	6.17077e-40	6.76968e-40	7.16651e-40	7.42039e-40	7.5785e-40
7.87859e-40	7.87861e-40	7.87867e-40	7.87877e-40	7.8789e-40	7.87902e-40	7.87908e-40	7.879e-40	7.87868e-40	7.87794e-40	7.87657e-40	7.87433e-40	7.87095e-40	7.86622e-40	7.86009e-40	7.85273e-40	7.84459e-40	7.83618e-40	7.82762e-40	7.81761e-40	7.80222e-40	7.7734e-40	7.71739e-40	7.61231e-40	7.42441e-40	7.10309e-40	6.57733e-40	5.76286e-40	4.60226e-40	3.16808e-40	1.78081e-40	8.16018e-41	2.07824e-41	2.00112e-43	1.27506e-49	7.82133e-53	2.11893e-56	3.39168e-47	2.75709e-43	6.83588e-42	3.86234e-41	1.18512e-40	2.42941e-40	3.80636e-40	5.02685e-40	5.96759e-40	6.63141e-40	7.07356e-40	7.35621e-40	7.53084e-40
7.8784e-40	7.87843e-40	7.87854e-40	7.87874e-40	7.879e-40	7.87931e-40	7.87958e-40	7.87971e-40	7.87955e-40	7.87886e-40	7.87731e-40	7.87449e-40	7.86994e-40	7.86324e-40	7.85425e-40	7.8433e-40	7.8314e-40	7.82022e-40	7.81138e-40	7.80507e-40	7.79802e-40	7.78176e-40	7.74137e-40	7.65382e-40	7.48459e-40	7.18266e-40	6.67681e-40	5.88265e-40	4.74155e-40	3.3191e-40	1.91976e-40	9.3039e-41	3.04983e-41	1.20824e-42	4.11119e-47	2.79319e-51	1.83033e-52	2.77666e-46	2.72326e-43	5.81916e-42	3.48251e-41	1.10261e-40	2.30267e-40	3.66188e-40	4.8931e-40	5.85868e-40	6.54833e-40	7.01085e-40	7.30671e-40	7.4879e-40
7.87809e-40	7.87813e-40	7.87831e-40	7.87867e-40	7.87919e-40	7.87982e-40	7.88049e-40	7.88106e-40	7.88134e-40	7.881e-40	7.87956e-40	7.87636e-40	7.87058e-40	7.86141e-40	7.84837e-40	7.83183e-40	7.81359e-40	7.79717e-40	7.78712e-40	7.7867e-40	7.79435e-40	7.8009e-40	7.78967e-40	7.73668e-40	7.60807e-40	7.35481e-40	6.90755e-40	6.18082e-40	5.10614e-40	3.71918e-40	2.27228e-40	1.15745e-40	4.78572e-41	9.38094e-42	3.39907e-43	5.73688e-45	1.78508e-45	5.59458e-44	1.20211e-42	9.9819e-42	4.39917e-41	1.21617e-40	2.38777e-40	3.69844e-40	4.89126e-40	5.83593e-40	6.51704e-40	6.97669e-40	7.27073e-40	7.44846e-40
7.87761e-40	7.87763e-40	7.87792e-40	7.87854e-40	7.87947e-40	7.88066e-40	7.88203e-40	7.88343e-40	7.88464e-40	7.88525e-40	7.88461e-40	7.88169e-40	7.87513e-40	7.86335e-40	7.84507e-40	7.82026e-40	7.79149e-40	7.76513e-40	7.75101e-40	7.75873e-40	7.79037e-40	7.83476e-40	7.87125e-40	7.87418e-40	7.812e-40	7.64075e-40	7.29568e-40	6.68943e-40	5.73519e-40	4.42078e-40	2.92273e-40	1.60904e-40	7.43206e-41	2.65968e-41	6.15707e-42	1.20203e-42	5.67526e-43	1.27406e-42	5.20679e-42	2.06735e-41	6.36654e-41	1.46248e-40	2.61215e-40	3.85844e-40	4.984e-40	5.87748e-40	6.52507e-40	6.96382e-40	7.2439e-40	7.40998e-40
7.87681e-40	7.87681e-40	7.87726e-40	7.87827e-40	7.87987e-40	7.88197e-40	7.88451e-40	7.88735e-40	7.8903e-40	7.89294e-40	7.89445e-40	7.89342e-40	7.88766e-40	7.8743e-40	7.8504e-40	7.81444e-40	7.76908e-40	7.72445e-40	7.69954e-40	7.71692e-40	7.78713e-40	7.89274e-40	8.00322e-40	8.08925e-40	8.12423e-40	8.07493e-40	7.8869e-40	7.47243e-40	6.71767e-40	5.53999e-40	4.0114e-40	2.44742e-40	1.23893e-40	5.24929e-41	1.90602e-41	7.0854e-42	4.28149e-42	5.94916e-42	1.4025e-41	3.75332e-41	8.98274e-41	1.77355e-40	2.90281e-40	4.08145e-40	5.12867e-40	5.95563e-40	6.5548e-40	6.96088e-40	7.21911e-40	7.369e-40
7.87572e-40	7.87555e-40	7.87616e-40	7.87778e-40	7.88042e-40	7.88396e-40	7.88833e-40	7.89351e-40	7.89945e-40	7.90588e-40	7.91199e-40	7.91603e-40	7.91487e-40	7.90372e-40	7.87658e-40	7.82829e-40	7.75923e-40	7.68294e-40	7.63304e-40	7.6588e-40	7.79248e-40	7.99775e-40	8.22045e-40	8.42388e-40	8.59208e-40	8.71419e-40	8.75999e-40	8.65209e-40	8.24557e-40	7.35041e-40	5.85852e-40	3.96001e-40	2.17586e-40	9.64388e-41	3.64271e-41	1.41228e-41	8.27414e-42	1.09779e-41	2.32389e-41	5.44443e-41	1.15583e-40	2.08321e-40	3.20141e-40	4.31983e-40	5.289e-40	6.04382e-40	6.58675e-40	6.95337e-40	7.1859e-40	7.31979e-40
7.87416e-40	7.87364e-40	7.8744e-40	7.87694e-40	7.88119e-40	7.88693e-40	7.89406e-40	7.9028e-40	7.91349e-40	7.92635e-40	7.94103e-40	7.95587e-40	7.967e-40	7.96734e-40	7.94619e-40	7.89099e-40	7.79426e-40	7.66826e-40	7.56597e-40	7.58975e-40	7.83413e-40	8.2054e-40	8.59616e-40	8.95741e-40	9.29697e-40	9.65007e-40	1.00421e-39	1.04425e-39	1.07002e-39	1.04775e-39	9.30186e-40	6.95282e-40	4.03268e-40	1.71683e-40	5.49938e-41	1.59905e-41	6.88048e-42	1.10831e-41	2.73817e-41	6.65555e-41	1.37449e-40	2.36618e-40	3.48442e-40	4.54905e-40	5.44072e-40	6.11947e-40	6.60045e-40	6.92276e-40	7.12791e-40	7.2495e-40
7.87244e-40	7.87095e-40	7.87169e-40	7.87565e-40	7.88243e-40	7.89139e-40	7.90245e-40	7.91626e-40	7.93398e-40	7.95694e-40	7.98609e-40	8.02095e-40	8.05812e-40	8.08896e-40	8.09716e-40	8.05819e-40	7.94603e-40	7.7565e-40	7.55585e-40	7.54072e-40	7.99625e-40	8.65095e-40	9.28748e-40	9.84377e-40	1.0381e-39	1.10257e-39	1.19221e-39	1.31816e-39	1.47732e-39	1.6263e-39	1.64689e-39	1.37938e-39	8.33824e-40	3.22637e-40	7.92268e-41	1.50606e-41	3.65032e-42	9.61633e-42	3.04174e-41	7.8734e-41	1.60163e-40	2.65471e-40	3.76357e-40	4.76395e-40	5.56823e-40	6.16152e-40	6.57208e-40	6.84376e-40	7.0189e-40	7.13061e-40
7.87097e-40	7.86747e-40	7.86779e-40	7.8741e-40	7.88482e-40	7.89835e-40	7.91464e-40	7.93514e-40	7.96248e-40	8.00007e-40	8.05159e-40	8.11994e-40	8.20513e-40	8.30056e-40	8.38716e-40	8.42682e-40	8.36162e-40	8.13761e-40	7.7894e-40	7.63027e-40	8.5319e-40	9.6725e-40	1.06426e-39	1.13909e-39	1.20975e-39	1.30602e-39	1.46504e-39	1.73229e-39	2.15439e-39	2.72212e-39	3.19633e-39	2.97754e-39	1.79053e-39	5.84368e-40	1.09967e-40	2.14769e-41	9.11728e-42	1.69469e-41	4.41972e-41	1.02415e-40	1.92389e-40	2.9986e-40	4.05681e-40	4.96042e-40	5.65379e-40	6.1439e-40	6.47005e-40	6.68081e-40	6.82047e-40	6.92244e-40
7.87024e-40	7.86392e-40	7.86292e-40	7.87346e-40	7.89022e-40	7.9098e-40	7.93241e-40	7.96094e-40	8.00031e-40	8.05733e-40	8.14056e-40	8.2598e-40	8.42427e-40	8.63829e-40	8.89238e-40	9.14803e-40	9.31843e-40	9.26455e-40	8.87056e-40	8.38518e-40	1.02697e-39	1.21674e-39	1.34688e-39	1.42364e-39	1.49088e-39	1.60807e-39	1.84974e-39	2.32747e-39	3.21394e-39	4.63944e-39	6.01302e-39	5.20506e-39	2.1483e-39	3.69357e-40	3.04145e-41	6.34921e-42	7.98099e-42	2.35273e-41	6.43853e-41	1.37365e-40	2.34983e-40	3.39789e-40	4.35167e-40	5.11561e-40	5.66642e-40	6.02873e-40	6.25023e-40	6.38444e-40	6.47949e-40	6.57072e-40
7.87418e-40	7.86394e-40	7.85924e-40	7.87772e-40	7.90302e-40	7.92956e-40	7.9587e-40	7.99557e-40	8.04832e-40	8.12863e-40	8.25267e-40	8.44209e-40	8.72446e-40	9.1316e-40	9.69294e-40	1.04186e-39	1.12683e-39	1.2125e-39	1.2869e-39	1.37774e-39	1.6317e-39	1.86493e-39	1.97196e-39	1.97465e-39	1.96722e-39	2.05595e-39	2.36318e-39	3.09341e-39	4.62673e-39	7.24693e-39	8.6057e-39	3.54606e-39	2.14323e-40	5.38056e-42	2.74739e-44	1.24891e-44	6.68857e-43	1.72146e-41	8.17314e-41	1.79154e-40	2.83983e-40	3.80746e-40	4.60151e-40	5.18283e-40	5.5577e-40	5.76333e-40	5.85392e-40	5.88976e-40	5.92711e-40	6.00683e-40
7.8908e-40	7.87794e-40	7.86647e-40	7.89819e-40	7.93217e-40	7.96419e-40	7.99813e-40	8.04172e-40	8.1069e-40	8.21154e-40	8.38224e-40	8.65844e-40	9.09814e-40	9.78578e-40	1.0841e-39	1.24227e-39	1.47133e-39	1.78555e-39	2.18617e-39	2.66486e-39	3.20225e-39	3.50483e-39	3.41542e-39	3.09392e-39	2.79864e-39	2.71424e-39	2.99283e-39	3.90508e-39	6.01093e-39	9.454e-39	8.26343e-39	5.64026e-40	9.99203e-44	1.23444e-46	9.1384e-50	2.41894e-50	1.6884e-44	1.24489e-41	1.06976e-40	2.31812e-40	3.3549e-40	4.15689e-40	4.73484e-40	5.09638e-40	5.26499e-40	5.28405e-40	5.21342e-40	5.124e-40	5.08708e-40	5.1555e-40
7.92955e-40	7.92803e-40	7.93227e-40	7.959e-40	7.99109e-40	8.02303e-40	8.05762e-40	8.10365e-40	8.17652e-40	8.30107e-40	8.51666e-40	8.8861e-40	9.51128e-40	1.05618e-39	1.23282e-39	1.53155e-39	2.03816e-39	2.88167e-39	4.19191e-39	5.92041e-39	7.53338e-39	7.97034e-39	6.98876e-39	5.48055e-39	4.27778e-39	3.66179e-39	3.68416e-39	4.53049e-39	6.73043e-39	1.02249e-38	7.93562e-39	3.14389e-40	1.22018e-44	4.05193e-48	1.40564e-46	5.28574e-46	6.43986e-43	4.18435e-41	1.84089e-40	3.03629e-40	3.81242e-40	4.34036e-40	4.66074e-40	4.78063e-40	4.72267e-40	4.53218e-40	4.27534e-40	4.0374e-40	3.91135e-40	3.96922e-40
7.99292e-40	8.00631e-40	8.02621e-40	8.05552e-40	8.087e-40	8.1169e-40	8.14772e-40	8.18901e-40	8.25938e-40	8.39066e-40	8.63593e-40	9.08455e-40	9.89237e-40	1.13461e-39	1.40088e-39	1.90551e-39	2.9007e-39	4.89263e-39	8.5954e-39	1.39109e-38	1.83804e-38	1.90402e-38	1.55306e-38	1.05139e-38	6.84626e-39	4.95676e-39	4.34926e-39	4.78341e-39	6.46579e-39	9.37223e-39	9.27421e-39	2.06925e-39	3.60918e-41	1.7538e-42	4.36561e-42	6.67241e-42	3.84549e-41	1.68864e-40	3.0473e-40	3.6403e-40	3.97955e-40	4.21282e-40	4.28611e-40	4.17045e-40	3.88765e-40	3.49148e-40	3.05614e-40	2.67866e-40	2.46907e-40	2.51573e-40
8.07674e-40	8.11825e-40	8.15951e-40	8.20096e-40	8.2376e-40	8.26594e-40	8.28784e-40	8.31313e-40	8.36288e-40	8.47499e-40	8.71462e-40	9.19545e-40	1.01259e-39	1.19189e-39	1.54758e-39	2.29691e-39	4.00068e-39	8.02355e-39	1.61423e-38	2.36317e-38	2.09472e-38	2.2853e-38	2.68046e-38	1.9137e-38	1.07604e-38	6.51324e-39	4.87687e-39	4.65931e-39	5.51704e-39	7.31252e-39	8.5136e-39	5.65194e-39	1.5777e-39	3.80109e-40	1.98917e-40	1.29375e-40	1.47641e-40	2.54103e-40	3.41834e-40	3.56633e-40	3.62987e-40	3.68171e-40	3.56902e-40	3.25194e-40	2.78554e-40	2.25133e-40	1.72759e-40	1.30396e-40	1.07364e-40	1.10469e-40
8.22016e-40	8.2891e-40	8.36175e-40	8.42821e-40	8.47941e-40	8.50847e-40	8.51449e-40	8.50619e-40	8.50588e-40	8.55538e-40	8.72748e-40	9.15042e-40	1.00643e-39	1.1965e-39	1.60121e-39	2.52976e-39	4.89119e-39	1.11059e-38	2.13381e-38	1.09125e-38	3.3907e-40	7.73087e-40	1.66917e-38	2.67612e-38	1.50262e-38	7.89365e-39	5.12677e-39	4.27784e-39	4.40669e-39	5.13495e-39	5.80898e-39	5.07839e-39	2.77637e-39	1.01382e-39	3.30114e-40	8.58893e-41	3.83186e-41	8.45703e-41	2.11454e-40	2.73184e-40	2.833e-40	2.82509e-40	2.58259e-40	2.11826e-40	1.57197e-40	1.06256e-40	6.42235e-41	3.52714e-41	2.18375e-41	2.30492e-41
8.41273e-40	8.54982e-40	8.68081e-40	8.79616e-40	8.87935e-40	8.91496e-40	8.89534e-40	8.82589e-40	8.72903e-40	8.64859e-40	8.65935e-40	8.88909e-40	9.57159e-40	1.11866e-39	1.48739e-39	2.37959e-39	4.78055e-39	1.13702e-38	1.87735e-38	1.38024e-39	1.44223e-45	3.31923e-44	4.05632e-39	2.74998e-38	1.69812e-38	8.33729e-39	4.97622e-39	3.77669e-39	3.47669e-39	3.57413e-39	3.64126e-39	3.11987e-39	1.88763e-39	7.50513e-40	1.4207e-40	3.98824e-42	8.72389e-44	1.25988e-42	5.00323e-41	1.64053e-40	1.93808e-40	1.88703e-40	1.5352e-40	1.01526e-40	5.64009e-41	2.73864e-41	1.05934e-41	2.79834e-42	7.48634e-43	8.65284e-43
8.74711e-40	8.9695e-40	9.2001e-40	9.40913e-40	9.55966e-40	9.61647e-40	9.55722e-40	9.38138e-40	9.11291e-40	8.79988e-40	8.51771e-40	8.38308e-40	8.58945e-40	9.50121e-40	1.19337e-39	1.8065e-39	3.44936e-39	7.93951e-39	1.49022e-38	5.10389e-39	2.9682e-41	6.76999e-41	1.06372e-38	2.55033e-38	1.4826e-38	7.45298e-39	4.45269e-39	3.27318e-39	2.82886e-39	2.6674e-39	2.48375e-39	2.00642e-39	1.22623e-39	4.99465e-40	4.47757e-41	1.04667e-44	2.58716e-50	1.40095e-46	4.9859e-42	8.88277e-41	1.26654e-40	1.1252e-40	6.9953e-41	2.81966e-41	7.87286e-42	1.93117e-42	3.22703e-43	1.24626e-44	1.32497e-46	2.27613e-46
9.26141e-40	9.63768e-40	1.00596e-39	1.04579e-39	1.07542e-39	1.08691e-39	1.07487e-39	1.03844e-39	9.81323e-40	9.10347e-40	8.34532e-40	7.65397e-40	7.18351e-40	7.16268e-40	8.01116e-40	1.07243e-39	1.81031e-39	3.79867e-39	8.25777e-39	1.18278e-38	8.55415e-39	1.14042e-38	2.15373e-38	1.85506e-38	1.05114e-38	5.87854e-39	3.78811e-39	2.8653e-39	2.45189e-39	2.23139e-39	1.99084e-39	1.5727e-39	9.9313e-40	4.55262e-40	5.36924e-41	1.95611e-44	9.56792e-51	5.48897e-47	4.16387e-42	7.13834e-41	9.3147e-41	6.56775e-41	2.38286e-41	3.21644e-42	1.53769e-43	7.55268e-45	3.13257e-46	2.47216e-49	7.48077e-55	3.82137e-54
9.9511e-40	1.07006e-39	1.15173e-39	1.23189e-39	1.29474e-39	1.32171e-39	1.29965e-39	1.22724e-39	1.11391e-39	9.74077e-40	8.23266e-40	6.77575e-40	5.53492e-40	4.66624e-40	4.32959e-40	4.80529e-40	6.87039e-40	1.28131e-39	2.82025e-39	5.95496e-39	1.00817e-38	1.35356e-38	1.37709e-38	1.03662e-38	6.73427e-39	4.44382e-39	3.23067e-39	2.62374e-39	2.32241e-39	2.13699e-39	1.91566e-39	1.54511e-39	1.03912e-39	5.64308e-40	1.87521e-40	1.0998e-41	2.14168e-43	1.66628e-42	3.86963e-41	9.7156e-41	8.96029e-41	4.53115e-41	7.64843e-42	1.51384e-43	5.25688e-47	1.43638e-49	5.11399e-50	5.79017e-53	1.21226e-57	9.89575e-54
1.11667e-39	1.24898e-39	1.40932e-39	1.58028e-39	1.72529e-39	1.79539e-39	1.75464e-39	1.60397e-39	1.37491e-39	1.10667e-39	8.33823e-40	5.86442e-40	3.88925e-40	2.53273e-40	1.76561e-40	1.50164e-40	1.77989e-40	3.07737e-40	6.994e-40	1.69205e-39	3.51992e-39	5.47389e-39	6.20985e-39	5.5597e-39	4.43851e-39	3.51023e-39	2.92026e-39	2.6026e-39	2.4546e-39	2.36549e-39	2.20836e-39	1.87229e-39	1.36016e-39	8.36285e-40	4.51844e-40	2.0174e-40	9.32818e-41	1.0441e-40	1.50489e-40	1.56851e-40	1.17134e-40	4.77582e-41	5.04475e-42	2.10452e-44	1.06749e-50	6.86531e-54	1.51533e-50	3.67062e-50	4.79172e-49	6.52316e-47
1.29917e-39	1.55048e-39	1.88495e-39	2.28199e-39	2.6559e-39	2.85952e-39	2.77556e-39	2.42234e-39	1.9187e-39	1.38241e-39	8.93534e-40	5.06113e-40	2.48459e-40	1.09707e-40	4.93784e-41	2.8463e-41	2.74198e-41	4.92476e-41	1.38057e-40	4.31977e-40	1.1405e-39	2.20284e-39	3.09297e-39	3.42706e-39	3.33097e-39	3.10204e-39	2.92889e-39	2.87695e-39	2.93478e-39	3.02409e-39	2.9964e-39	2.69637e-39	2.11226e-39	1.43792e-39	9.00711e-40	5.7251e-40	4.07424e-40	3.46489e-40	3.19377e-40	2.78452e-40	1.95988e-40	8.58189e-41	1.43523e-41	3.75206e-43	5.6305e-46	1.61697e-47	6.7842e-46	1.01203e-44	1.06722e-43	8.22928e-43
1.58753e-39	2.07177e-39	2.81256e-39	3.83111e-39	4.93167e-39	5.60631e-39	5.38823e-39	4.40111e-39	3.13752e-39	1.96618e-39	1.05069e-39	4.50798e-40	1.46902e-40	3.7069e-41	8.6664e-42	2.74025e-42	2.03969e-42	4.68354e-42	2.20838e-41	1.15045e-40	4.47194e-40	1.13995e-39	1.99091e-39	2.65755e-39	3.02819e-39	3.21147e-39	3.36372e-39	3.60064e-39	3.9599e-39	4.34354e-39	4.48695e-39	4.15672e-39	3.44255e-39	2.60311e-39	1.8376e-39	1.27765e-39	9.38728e-40	7.52821e-40	6.33917e-40	5.16459e-40	3.6584e-40	1.95807e-40	6.51842e-41	1.12159e-41	1.34156e-42	5.96171e-43	1.73481e-42	6.06653e-42	1.57461e-41	3.21685e-41
2.03837e-39	2.9744e-39	4.70118e-39	7.54885e-39	1.11439e-38	1.35617e-38	1.27974e-38	9.58785e-39	6.00679e-39	3.19571e-39	1.37364e-39	4.27619e-40	8.43471e-41	1.01577e-41	8.4905e-43	6.74035e-44	2.63148e-44	1.67943e-43	2.96604e-42	3.61909e-41	2.38237e-40	8.27217e-40	1.7556e-39	2.70579e-39	3.45801e-39	4.01101e-39	4.49808e-39	5.08753e-39	5.83113e-39	6.396e-39	6.05299e-39	4.8493e-39	4.0207e-39	3.81178e-39	3.41265e-39	2.69393e-39	2.02515e-39	1.55669e-39	1.23059e-39	9.59926e-40	6.9585e-40	4.40158e-40	2.30942e-40	1.0238e-40	4.79436e-41	3.76287e-41	5.36707e-41	8.81598e-41	1.26491e-40	1.6192e-40
2.56729e-39	4.44024e-39	8.49498e-39	1.63787e-38	2.67177e-38	3.2407e-38	3.00391e-38	2.15686e-38	1.20595e-38	5.32897e-39	1.76589e-39	3.96814e-40	4.81703e-41	2.41949e-42	2.73183e-44	1.77576e-47	4.87974e-49	2.81778e-46	3.1679e-43	1.61935e-41	1.94211e-40	8.91534e-40	2.18036e-39	3.69061e-39	5.06171e-39	6.13936e-39	7.00541e-39	7.90115e-39	8.70422e-39	8.02264e-39	4.57332e-39	1.5884e-39	1.09645e-39	2.44549e-39	4.56906e-39	4.98697e-39	4.07287e-39	3.10558e-39	2.38344e-39	1.82115e-39	1.33747e-39	9.20744e-40	5.94817e-40	3.77283e-40	2.62074e-40	2.27631e-40	2.47243e-40	2.89461e-40	3.2589e-40	3.53001e-40
3.26849e-39	6.59512e-39	1.50914e-38	3.15415e-38	3.71106e-38	2.36363e-38	2.72182e-38	3.12101e-38	1.88273e-38	6.43739e-39	1.23094e-39	1.916e-40	2.24924e-41	6.08198e-43	5.35453e-46	2.02121e-52	1.04866e-57	1.21586e-49	5.49792e-44	1.17614e-41	2.47665e-40	1.41469e-39	3.74922e-39	6.65447e-39	9.42562e-39	1.13981e-38	1.23811e-38	1.28265e-38	1.21167e-38	7.24565e-39	1.10381e-39	1.6996e-41	4.61679e-42	2.9052e-40	3.59479e-39	7.75142e-39	7.68549e-39	6.18299e-39	4.83355e-39	3.7071e-39	2.71308e-39	1.88434e-39	1.27404e-39	8.79393e-40	6.56929e-40	5.55002e-40	5.25196e-40	5.25428e-40	5.29151e-40	5.32513e-40
3.97818e-39	8.90159e-39	2.27456e-38	3.88923e-38	5.84906e-39	3.24779e-41	4.72642e-40	1.42473e-38	1.69796e-38	3.4972e-39	8.28593e-41	4.15604e-42	4.14308e-42	2.53217e-43	3.51027e-46	5.5686e-52	1.00347e-54	3.59932e-49	3.31132e-44	7.4954e-42	3.26627e-40	2.74939e-39	7.99347e-39	1.44749e-38	2.03105e-38	2.32151e-38	2.2662e-38	2.02985e-38	1.56477e-38	6.05427e-39	2.20893e-40	1.11191e-44	7.99428e-48	1.50704e-41	2.45438e-39	1.08804e-38	1.37468e-38	1.25399e-38	1.06703e-38	8.51772e-39	6.14792e-39	4.05673e-39	2.58418e-39	1.69414e-39	1.20102e-39	9.4175e-40	8.09287e-40	7.39484e-40	6.98557e-40	6.7411e-40
4.23779e-39	9.85765e-39	2.60159e-38	3.63654e-38	5.52982e-40	1.11276e-45	5.14606e-42	5.85537e-39	1.45865e-38	1.47899e-39	1.38049e-43	2.26473e-46	1.67527e-43	8.43462e-44	2.19524e-45	1.71215e-47	7.98001e-50	8.85359e-50	4.54911e-45	1.46304e-43	1.6273e-40	4.89967e-39	1.72392e-38	2.9654e-38	3.44256e-38	3.30249e-38	3.23953e-38	2.83178e-38	2.04338e-38	8.70971e-39	7.69185e-40	3.3623e-42	1.44529e-43	8.64446e-41	4.10811e-39	1.58632e-38	2.29543e-38	2.52107e-38	2.51627e-38	2.20025e-38	1.58168e-38	9.56418e-39	5.35121e-39	3.07353e-39	1.93854e-39	1.37351e-39	1.08224e-39	9.24248e-40	8.33862e-40	7.81125e-40
3.82269e-39	8.59428e-39	2.19281e-38	4.06291e-38	1.23048e-38	2.43747e-40	1.35759e-39	2.37412e-38	2.752e-38	3.59692e-39	2.2979e-42	3.69763e-45	3.54044e-44	1.37038e-44	8.11638e-46	7.05839e-46	1.19532e-46	1.33767e-47	7.05908e-46	1.63993e-46	1.19204e-40	9.44533e-39	3.12131e-38	3.47849e-38	1.09236e-38	4.29768e-39	1.7209e-38	3.02532e-38	2.7009e-38	1.70213e-38	6.19018e-39	1.20548e-39	5.89062e-40	2.40221e-39	9.30318e-39	1.92481e-38	3.05606e-38	4.24581e-38	5.05712e-38	5.01235e-38	3.94852e-38	2.32426e-38	1.1292e-38	5.45148e-39	2.95296e-39	1.86174e-39	1.34803e-39	1.08622e-39	9.43888e-40	8.63576e-40
3.17291e-39	6.29742e-39	1.422e-38	3.06676e-38	4.36454e-38	3.83567e-38	4.6089e-38	5.29175e-38	3.34013e-38	7.23069e-39	7.1879e-41	4.91911e-43	3.05864e-43	3.95595e-45	2.53534e-47	7.05475e-45	1.42316e-44	8.7596e-46	3.84551e-43	1.60666e-40	4.96115e-39	2.57932e-38	4.44453e-38	1.53902e-38	2.20665e-41	1.64158e-43	1.25108e-39	2.54514e-38	3.40245e-38	2.82633e-38	2.10436e-38	1.41942e-38	1.05605e-38	9.48547e-39	7.80683e-39	9.02569e-39	2.05766e-38	3.75318e-38	3.73284e-38	3.26633e-38	4.82755e-38	4.4808e-38	2.19762e-38	9.10876e-39	4.23295e-39	2.38224e-39	1.59872e-39	1.22728e-39	1.03504e-39	9.2977e-40
2.55915e-39	4.25967e-39	7.9844e-39	1.54087e-38	2.64251e-38	3.5744e-38	3.76186e-38	3.11582e-38	2.00985e-38	9.09887e-39	2.18364e-39	3.20157e-40	1.70911e-41	1.58143e-44	1.01587e-46	3.25464e-43	5.50862e-42	2.15173e-41	6.78457e-40	8.95579e-39	2.3987e-38	4.13735e-38	5.29454e-38	1.61912e-38	1.29978e-41	5.17645e-45	9.17687e-40	2.90514e-38	3.90119e-38	3.43571e-38	3.21944e-38	3.07391e-38	2.29204e-38	7.77611e-39	8.16804e-40	3.05291e-40	3.38639e-39	8.32341e-39	1.22241e-39	1.38314e-40	5.01854e-39	4.45667e-38	3.33463e-38	1.30994e-38	5.46531e-39	2.83457e-39	1.80522e-39	1.34229e-39	1.11051e-39	9.85863e-40
1.95389e-39	2.84985e-39	4.46109e-39	7.14682e-39	1.07673e-38	1.38612e-38	1.43606e-38	1.21743e-38	8.92177e-39	6.08835e-39	3.96503e-39	1.93519e-39	4.31666e-40	3.80731e-41	1.05382e-41	5.04708e-41	3.71188e-40	1.32481e-39	5.41982e-39	1.47608e-38	2.41966e-38	3.42633e-38	4.67828e-38	4.1904e-38	1.0053e-38	2.85268e-39	1.9921e-38	3.92967e-38	3.56967e-38	3.07488e-38	3.14459e-38	3.45872e-38	2.59455e-38	3.61123e-39	6.3408e-42	9.57785e-44	1.10566e-40	3.46282e-40	5.34583e-42	6.86604e-45	1.00306e-40	2.73976e-38	3.57566e-38	1.4729e-38	6.03199e-39	3.07037e-39	1.93186e-39	1.42594e-39	1.17402e-39	1.03822e-39
1.5429e-39	2.00665e-39	2.71241e-39	3.69721e-39	4.82381e-39	5.66568e-39	5.72849e-39	4.9639e-39	3.81143e-39	2.76032e-39	1.50734e-39	2.38021e-40	1.51155e-41	3.1979e-41	2.01924e-40	7.28626e-40	1.55644e-39	2.78325e-39	5.63695e-39	9.94455e-39	1.42468e-38	1.93765e-38	2.73388e-38	3.66273e-38	3.88962e-38	3.65226e-38	3.65366e-38	3.09573e-38	2.42753e-38	2.1685e-38	2.3945e-38	2.97858e-38	2.82035e-38	6.36932e-39	2.15051e-41	1.99461e-44	3.03677e-43	2.49117e-42	6.42428e-42	6.90029e-42	1.1328e-39	2.66918e-38	2.76685e-38	1.24894e-38	5.59437e-39	3.02017e-39	1.96927e-39	1.48388e-39	1.235e-39	1.09666e-39
1.27831e-39	1.52085e-39	1.84795e-39	2.2454e-39	2.64157e-39	2.8952e-39	2.85633e-39	2.48044e-39	1.88866e-39	1.22625e-39	3.1486e-40	1.28286e-42	1.08386e-47	5.28106e-45	4.89738e-41	8.22234e-40	1.81406e-39	2.62685e-39	4.06059e-39	5.88587e-39	7.69667e-39	9.86635e-39	1.31193e-38	1.76206e-38	2.18335e-38	2.30663e-38	2.04501e-38	1.65518e-38	1.38547e-38	1.33804e-38	1.5484e-38	1.98512e-38	2.08315e-38	7.8912e-39	1.03845e-40	8.04648e-48	6.02868e-53	6.99099e-45	1.88489e-41	6.68002e-40	7.8179e-39	2.05485e-38	1.63797e-38	8.64432e-39	4.58104e-39	2.78328e-39	1.95552e-39	1.54069e-39	1.31364e-39	1.17828e-39
1.10077e-39	1.23762e-39	1.40145e-39	1.58175e-39	1.74571e-39	1.83889e-39	1.79979e-39	1.58901e-39	1.23328e-39	7.96014e-40	1.79579e-40	1.88803e-43	3.64087e-51	1.53416e-46	8.2217e-42	4.40142e-40	1.48335e-39	2.22193e-39	3.03803e-39	3.83812e-39	4.54961e-39	5.36322e-39	6.49572e-39	7.96087e-39	9.34713e-39	9.90449e-39	9.34913e-39	8.39336e-39	7.8277e-39	8.09423e-39	9.35357e-39	1.09403e-38	9.28705e-39	2.38729e-39	2.66377e-41	4.07556e-46	2.15168e-51	4.33106e-44	4.97262e-41	1.34977e-39	6.57348e-39	1.04101e-38	8.61817e-39	5.59965e-39	3.61261e-39	2.53617e-39	1.96264e-39	1.64227e-39	1.4471e-39	1.31382e-39
1.00189e-39	1.07315e-39	1.15988e-39	1.25232e-39	1.33525e-39	1.38613e-39	1.37659e-39	1.27774e-39	1.08367e-39	8.40866e-40	4.74538e-40	6.20594e-41	9.30538e-43	2.63964e-46	9.85906e-44	1.72763e-40	1.30445e-39	2.16485e-39	2.6473e-39	2.90906e-39	3.09211e-39	3.32948e-39	3.68908e-39	4.15196e-39	4.59553e-39	4.84616e-39	4.85121e-39	4.78085e-39	4.87493e-39	5.31001e-39	6.08424e-39	6.59966e-39	5.12295e-39	1.55844e-39	6.52498e-41	1.62134e-43	3.39193e-45	1.37473e-42	1.15857e-40	1.21217e-39	3.6763e-39	5.20533e-39	4.85983e-39	3.8415e-39	2.9801e-39	2.41922e-39	2.07909e-39	1.86412e-39	1.70492e-39	1.56207e-39
9.2791e-40	9.71849e-40	1.02296e-39	1.07802e-39	1.13177e-39	1.17706e-39	1.20444e-39	1.20125e-39	1.15723e-39	1.09287e-39	1.02222e-39	6.36258e-40	4.51305e-41	3.22147e-44	5.2102e-43	2.72955e-40	1.7539e-39	2.58667e-39	2.64547e-39	2.49628e-39	2.38085e-39	2.36166e-39	2.43821e-39	2.5834e-39	2.75244e-39	2.9024e-39	3.03107e-39	3.19909e-39	3.50185e-39	4.01875e-39	4.70212e-39	5.10007e-39	4.2177e-39	1.95205e-39	3.68399e-40	3.50073e-41	1.10956e-41	5.46356e-41	3.56329e-40	1.26233e-39	2.48422e-39	3.21769e-39	3.27125e-39	3.00436e-39	2.7232e-39	2.5342e-39	2.42843e-39	2.35033e-39	2.23552e-39	2.04793e-39
8.80651e-40	9.09439e-40	9.42972e-40	9.81342e-40	1.02483e-39	1.07495e-39	1.13551e-39	1.2134e-39	1.32015e-39	1.4775e-39	1.68458e-39	1.46046e-39	1.37389e-40	5.56804e-45	2.74033e-43	6.08691e-40	2.91258e-39	3.28489e-39	2.75323e-39	2.27567e-39	1.99073e-39	1.85701e-39	1.82659e-39	1.86479e-39	1.94782e-39	2.06555e-39	2.2311e-39	2.48858e-39	2.90962e-39	3.56782e-39	4.4355e-39	5.12271e-39	4.76941e-39	3.09197e-39	1.3562e-39	5.22398e-40	3.27909e-40	4.69016e-40	8.92713e-40	1.53268e-39	2.14691e-39	2.52647e-39	2.68012e-39	2.74438e-39	2.83931e-39	3.01665e-39	3.25199e-39	3.43628e-39	3.40346e-39	3.06011e-39
8.5098e-40	8.70823e-40	8.94961e-40	9.25159e-40	9.64537e-40	1.01926e-39	1.10116e-39	1.23219e-39	1.45203e-39	1.82544e-39	2.39029e-39	2.67704e-39	1.1537e-39	4.38026e-41	1.27299e-40	2.35703e-39	4.3011e-39	3.66847e-39	2.70111e-39	2.07515e-39	1.73248e-39	1.56234e-39	1.4967e-39	1.4998e-39	1.55618e-39	1.66771e-39	1.85778e-39	2.18023e-39	2.72994e-39	3.63496e-39	4.93191e-39	6.14215e-39	6.05224e-39	4.41379e-39	2.81319e-39	1.95264e-39	1.60023e-39	1.59385e-39	1.76792e-39	1.99864e-39	2.21134e-39	2.39527e-39	2.59939e-39	2.90507e-39	3.40027e-39	4.14892e-39	5.10975e-39	5.97918e-39	6.14293e-39	5.21883e-39
8.332e-40	8.46635e-40	8.65064e-40	8.90333e-40	9.26535e-40	9.8145e-40	1.06953e-39	1.21766e-39	1.47601e-39	1.93377e-39	2.70574e-39	3.69405e-39	3.96759e-39	3.10873e-39	3.65456e-39	5.069e-39	4.67277e-39	3.4037e-39	2.42119e-39	1.84337e-39	1.52936e-39	1.36876e-39	1.30098e-39	1.29704e-39	1.34835e-39	1.46455e-39	1.67958e-39	2.06809e-39	2.77575e-39	4.03596e-39	5.9395e-39	7.31492e-39	5.52251e-39	2.44274e-39	1.62284e-39	2.51677e-39	3.47889e-39	3.44746e-39	3.00418e-39	2.66207e-39	2.5185e-39	2.5729e-39	2.85748e-39	3.47374e-39	4.61107e-39	6.50806e-39	9.17371e-39	1.17103e-38	1.192e-38	8.67002e-39
8.19829e-40	8.30429e-40	8.45298e-40	8.66764e-40	8.9898e-40	9.4933e-40	1.03088e-39	1.1669e-39	1.39884e-39	1.79799e-39	2.46661e-39	3.46361e-39	4.57658e-39	5.3243e-39	5.48387e-39	4.91919e-39	3.80408e-39	2.75147e-39	2.03241e-39	1.60193e-39	1.35834e-39	1.22925e-39	1.17415e-39	1.17456e-39	1.22865e-39	1.35241e-39	1.58974e-39	2.03882e-39	2.90788e-39	4.5592e-39	6.96389e-39	6.80242e-39	1.53662e-39	3.8019e-41	1.262e-41	4.78576e-40	3.78878e-39	5.52567e-39	4.50285e-39	3.47154e-39	2.98218e-39	2.95826e-39	3.40289e-39	4.52629e-39	6.82629e-39	1.09185e-38	1.60414e-38	1.80801e-38	1.35771e-38	5.58393e-39
8.10784e-40	8.19268e-40	8.31401e-40	8.49338e-40	8.76659e-40	9.1932e-40	9.87203e-40	1.09659e-39	1.27384e-39	1.55907e-39	2.00243e-39	2.63012e-39	3.35423e-39	3.89386e-39	3.91129e-39	3.41421e-39	2.71945e-39	2.10546e-39	1.66703e-39	1.38551e-39	1.21627e-39	1.12347e-39	1.0856e-39	1.0939e-39	1.15213e-39	1.28064e-39	1.52965e-39	2.01325e-39	2.98612e-39	4.90963e-39	7.49379e-39	5.02371e-39	1.06321e-40	5.39539e-46	1.93233e-47	9.67326e-42	2.57778e-39	7.10623e-39	5.90579e-39	4.25642e-39	3.49923e-39	3.47846e-39	4.21205e-39	6.17075e-39	1.04741e-38	1.74517e-38	1.81583e-38	6.09646e-39	9.44375e-40	2.63737e-41
8.04416e-40	8.11303e-40	8.21089e-40	8.35627e-40	8.57688e-40	8.91576e-40	9.43899e-40	1.02453e-39	1.1475e-39	1.33054e-39	1.58953e-39	1.92081e-39	2.26857e-39	2.50686e-39	2.50649e-39	2.27608e-39	1.94409e-39	1.62889e-39	1.38321e-39	1.21213e-39	1.10297e-39	1.04197e-39	1.02027e-39	1.03596e-39	1.09629e-39	1.22311e-39	1.46672e-39	1.94044e-39	2.90029e-39	4.82942e-39	7.54462e-39	5.30571e-39	1.27783e-40	1.17674e-45	7.06363e-48	1.13761e-41	3.212e-39	8.40686e-39	6.74193e-39	4.77775e-39	3.94857e-39	4.05623e-39	5.24632e-39	8.49625e-39	1.60832e-38	2.55878e-38	9.6541e-39	3.8347e-41	2.42536e-43	2.25779e-47
8.00427e-40	8.05537e-40	8.1317e-40	8.2454e-40	8.41583e-40	8.67156e-40	9.05302e-40	9.6143e-40	1.0421e-39	1.15363e-39	1.29823e-39	1.46621e-39	1.62658e-39	1.72818e-39	1.72732e-39	1.62754e-39	1.47437e-39	1.31651e-39	1.1828e-39	1.08289e-39	1.01621e-39	9.79376e-40	9.7039e-40	9.91163e-40	1.05031e-39	1.16838e-39	1.38961e-39	1.81e-39	2.64059e-39	4.29377e-39	6.99537e-39	7.71774e-39	2.19824e-39	7.64992e-41	2.60901e-41	1.0582e-39	7.30872e-39	9.24743e-39	6.77579e-39	4.92808e-39	4.26659e-39	4.6392e-39	6.46116e-39	1.15633e-38	2.48483e-38	4.40251e-38	1.28749e-38	5.81646e-42	5.87383e-45	5.67368e-44
7.97003e-40	8.01094e-40	8.06954e-40	8.15566e-40	8.28245e-40	8.46779e-40	8.73484e-40	9.11103e-40	9.62362e-40	1.02888e-39	1.10911e-39	1.1954e-39	1.27199e-39	1.31795e-39	1.31776e-39	1.27283e-39	1.20005e-39	1.11995e-39	1.04758e-39	9.90656e-40	9.51855e-40	9.31838e-40	9.31695e-40	9.54975e-40	1.01009e-39	1.11446e-39	1.30303e-39	1.64708e-39	2.29413e-39	3.53049e-39	5.71733e-39	8.33884e-39	8.3855e-39	5.5152e-39	5.04978e-39	8.53123e-39	1.06499e-38	8.72103e-39	6.24325e-39	4.84774e-39	4.51313e-39	5.2578e-39	7.87349e-39	1.54152e-38	3.79741e-38	9.21772e-38	9.79934e-38	8.3379e-39	1.5656e-40	2.65686e-43
7.94887e-40	7.97766e-40	8.02093e-40	8.08416e-40	8.17551e-40	8.3056e-40	8.48701e-40	8.73275e-40	9.05261e-40	9.44662e-40	9.89552e-40	1.03511e-39	1.07351e-39	1.0958e-39	1.09599e-39	1.0747e-39	1.03877e-39	9.97324e-40	9.58202e-40	9.26548e-40	9.05269e-40	8.96248e-40	9.01679e-40	9.25468e-40	9.7502e-40	1.06414e-39	1.21855e-39	1.48687e-39	1.96195e-39	2.81414e-39	4.29937e-39	6.56648e-39	9.09453e-39	1.08168e-38	1.16815e-38	1.16099e-38	9.88614e-39	7.47704e-39	5.67419e-39	4.81169e-39	4.86054e-39	6.06712e-39	9.65458e-39	2.01489e-38	5.40812e-38	1.49803e-37	1.74324e-37	2.47622e-39	1.16897e-42	3.88355e-45
7.92993e-40	7.95155e-40	7.98307e-40	8.02837e-40	8.09247e-40	8.18147e-40	8.30192e-40	8.45957e-40	8.65698e-40	8.89011e-40	9.14427e-40	9.39144e-40	9.59245e-40	9.70708e-40	9.71043e-40	9.6058e-40	9.42337e-40	9.20645e-40	8.99685e-40	8.8273e-40	8.72172e-40	8.70034e-40	8.78713e-40	9.01898e-40	9.45817e-40	1.02118e-39	1.14656e-39	1.3546e-39	1.70275e-39	2.28889e-39	3.25996e-39	4.76437e-39	6.76607e-39	8.79302e-39	1.00027e-38	9.76824e-39	8.36142e-39	6.70185e-39	5.52713e-39	5.10861e-39	5.57756e-39	7.39402e-39	1.22081e-38	2.5936e-38	6.9855e-38	1.78305e-37	1.05973e-37	5.17639e-41	9.34153e-46	7.89984e-44
7.91547e-40	7.93152e-40	7.9541e-40	7.98586e-40	8.02986e-40	8.0895e-40	8.16806e-40	8.26784e-40	8.38879e-40	8.52684e-40	8.67229e-40	8.80936e-40	8.9182e-40	8.97996e-40	8.98373e-40	8.93154e-40	8.83793e-40	8.72487e-40	8.61567e-40	8.53133e-40	8.49028e-40	8.5109e-40	8.61598e-40	8.83891e-40	9.23249e-40	9.88252e-40	1.09304e-39	1.26117e-39	1.53205e-39	1.97021e-39	2.67313e-39	3.75822e-39	5.28347e-39	7.06567e-39	8.52901e-39	8.97599e-39	8.27379e-39	7.05368e-39	6.14876e-39	6.07143e-39	7.12484e-39	9.92348e-39	1.62704e-38	3.22546e-38	7.84178e-38	1.77499e-37	1.34164e-37	2.29827e-39	6.08483e-44	1.69117e-43
7.90519e-40	7.91662e-40	7.93241e-40	7.95423e-40	7.98386e-40	8.02315e-40	8.07365e-40	8.13615e-40	8.20986e-40	8.29168e-40	8.37563e-40	8.45293e-40	8.51339e-40	8.54792e-40	8.55163e-40	8.52593e-40	8.47849e-40	8.42131e-40	8.36819e-40	8.33322e-40	8.33076e-40	8.37705e-40	8.49332e-40	8.71038e-40	9.07561e-40	9.66407e-40	1.05971e-39	1.20752e-39	1.44352e-39	1.8248e-39	2.44597e-39	3.4509e-39	5.00972e-39	7.17903e-39	9.57699e-39	1.11641e-38	1.09386e-38	9.32081e-39	7.99327e-39	8.21526e-39	1.05225e-38	1.54229e-38	2.27245e-38	3.2736e-38	5.40132e-38	9.46649e-38	1.31723e-37	4.31675e-38	1.25989e-39	1.36115e-40
7.8983e-40	7.90576e-40	7.91649e-40	7.93119e-40	7.95082e-40	7.97633e-40	8.00842e-40	8.04723e-40	8.09195e-40	8.14048e-40	8.18923e-40	8.23338e-40	8.26763e-40	8.28755e-40	8.29097e-40	8.279e-40	8.2561e-40	8.22939e-40	8.20777e-40	8.20141e-40	8.22213e-40	8.28481e-40	8.40986e-40	8.6274e-40	8.98372e-40	9.55254e-40	1.04551e-39	1.18983e-39	1.42504e-39	1.81946e-39	2.50404e-39	3.73095e-39	5.95516e-39	9.81103e-39	1.54591e-38	2.07201e-38	2.09021e-38	1.56927e-38	1.15142e-38	1.21685e-38	1.85854e-38	3.03724e-38	3.05076e-38	1.20786e-38	4.63291e-39	4.1175e-39	3.35644e-38	5.78109e-38	1.81956e-39	1.36919e-44
7.8924e-40	7.89767e-40	7.90493e-40	7.91471e-40	7.92754e-40	7.94391e-40	7.9641e-40	7.98803e-40	8.01506e-40	8.04385e-40	8.07229e-40	8.09773e-40	8.11744e-40	8.12925e-40	8.13226e-40	8.12742e-40	8.11761e-40	8.10752e-40	8.1035e-40	8.11364e-40	8.14849e-40	8.22249e-40	8.35647e-40	8.58185e-40	8.94772e-40	9.53403e-40	1.04773e-39	1.20236e-39	1.46458e-39	1.93209e-39	2.82276e-39	4.65672e-39	8.71523e-39	1.79151e-38	3.64988e-38	6.00584e-38	5.99197e-38	3.09352e-38	1.46087e-38	1.70056e-38	4.04259e-38	9.63377e-38	4.52812e-38	2.12795e-40	2.22626e-41	1.91188e-42	2.96996e-39	2.65028e-38	2.53102e-39	9.19365e-43
7.88816e-40	7.89183e-40	7.8967e-40	7.90312e-40	7.91141e-40	7.9218e-40	7.93439e-40	7.94906e-40	7.96535e-40	7.98242e-40	7.99906e-40	8.01383e-40	8.02529e-40	8.03242e-40	8.03495e-40	8.03368e-40	8.03068e-40	8.0294e-40	8.03486e-40	8.0542e-40	8.09759e-40	8.18e-40	8.32389e-40	8.56386e-40	8.95486e-40	9.58859e-40	1.0628e-39	1.23838e-39	1.54994e-39	2.14465e-39	3.40018e-39	6.41465e-39	1.47554e-38	4.03669e-38	1.1461e-37	2.44955e-37	2.23031e-37	4.68242e-38	7.85107e-39	1.47968e-38	8.85699e-38	6.40815e-37	8.74734e-37	1.34673e-39	9.11268e-41	9.84797e-43	1.15465e-39	1.58874e-38	1.20644e-38	2.24194e-39
7.88526e-40	7.88772e-40	7.89093e-40	7.89509e-40	7.90039e-40	7.90692e-40	7.91472e-40	7.92367e-40	7.93345e-40	7.94357e-40	7.95331e-40	7.9619e-40	7.9686e-40	7.97293e-40	7.97488e-40	7.97517e-40	7.97537e-40	7.97826e-40	7.98817e-40	8.01186e-40	8.05979e-40	8.14825e-40	8.30256e-40	8.56226e-40	8.99047e-40	9.69391e-40	1.08686e-39	1.29062e-39	1.66701e-39	2.43053e-39	4.19925e-39	9.08587e-39	2.56431e-38	9.10727e-38	3.21934e-37	6.92898e-37	3.96387e-37	9.60841e-39	1.62262e-40	2.37501e-39	6.787e-38	2.26994e-36	5.45735e-35	5.51401e-35	3.01049e-37	5.59522e-40	2.8103e-39	3.20465e-39	3.24814e-39	7.82234e-39
7.88339e-40	7.88488e-40	7.88694e-40	7.88959e-40	7.89294e-40	7.89701e-40	7.90181e-40	7.90724e-40	7.91311e-40	7.9191e-40	7.92481e-40	7.92979e-40	7.93366e-40	7.93621e-40	7.93752e-40	7.93816e-40	7.93939e-40	7.94349e-40	7.95438e-40	7.97865e-40	8.02738e-40	8.11884e-40	8.2825e-40	8.56491e-40	9.03956e-40	9.8293e-40	1.11649e-39	1.35242e-39	1.80051e-39	2.74868e-39	5.08816e-39	1.21638e-38	3.89108e-38	1.46926e-37	3.28694e-37	8.96906e-38	3.80744e-39	5.71933e-42	4.46834e-46	3.04441e-41	6.92222e-39	7.41466e-37	2.8685e-35	5.94754e-35	7.8229e-37	1.07736e-39	8.55937e-40	2.36753e-41	7.67951e-42	5.95362e-40
7.88188e-40	7.88288e-40	7.88419e-40	7.88586e-40	7.88794e-40	7.89045e-40	7.89339e-40	7.89669e-40	7.90021e-40	7.90377e-40	7.9071e-40	7.90996e-40	7.91212e-40	7.91347e-40	7.91409e-40	7.91438e-40	7.91528e-40	7.91861e-40	7.92782e-40	7.94925e-40	7.9945e-40	8.08414e-40	8.2533e-40	8.55882e-40	9.0883e-40	9.97986e-40	1.14974e-39	1.42012e-39	1.94039e-39	3.06047e-39	5.87668e-39	1.44899e-38	4.60284e-38	1.44311e-37	1.02955e-37	1.34517e-40	1.22503e-46	9.98026e-43	1.37998e-43	8.52326e-44	2.21988e-40	6.37689e-38	2.31937e-36	3.38948e-36	5.81378e-37	7.1204e-38	2.14808e-40	1.21016e-44	1.50797e-45	3.01059e-41
7.88084e-40	7.88149e-40	7.8823e-40	7.88333e-40	7.88459e-40	7.88612e-40	7.88791e-40	7.88993e-40	7.89208e-40	7.89422e-40	7.89618e-40	7.8978e-40	7.89891e-40	7.89944e-40	7.8994e-40	7.89899e-40	7.8988e-40	7.90013e-40	7.9057e-40	7.92118e-40	7.95798e-40	8.03855e-40	8.20493e-40	8.53001e-40	9.12521e-40	1.01399e-39	1.18694e-39	1.4958e-39	2.09161e-39	3.36922e-39	6.50293e-39	1.54193e-38	4.32979e-38	1.12317e-37	1.07871e-37	4.79734e-39	2.63246e-41	1.17788e-41	5.34543e-40	1.36077e-40	1.03243e-40	3.71486e-39	1.19971e-37	7.34173e-37	4.47622e-37	7.49697e-39	5.37376e-43	2.53424e-48	9.59615e-49	1.19116e-42
7.88016e-40	7.88055e-40	7.88102e-40	7.88161e-40	7.88234e-40	7.88324e-40	7.88433e-40	7.88562e-40	7.887e-40	7.88837e-40	7.88958e-40	7.8905e-40	7.89101e-40	7.89102e-40	7.89045e-40	7.88933e-40	7.88789e-40	7.88684e-40	7.88797e-40	7.89556e-40	7.91953e-40	7.98211e-40	8.13146e-40	8.46464e-40	9.14418e-40	1.03152e-39	1.23086e-39	1.58807e-39	2.2801e-39	3.7526e-39	7.19824e-39	1.56926e-38	3.46438e-38	6.08095e-38	6.81397e-38	5.70735e-38	4.62753e-38	3.14241e-38	7.41592e-39	2.07824e-40	6.41514e-42	2.05999e-40	5.71433e-39	3.7384e-38	2.64867e-38	4.33606e-40	9.28673e-45	1.75296e-51	1.42286e-47	1.67763e-43
7.87974e-40	7.87993e-40	7.88017e-40	7.88045e-40	7.88081e-40	7.88129e-40	7.88195e-40	7.88287e-40	7.88391e-40	7.88492e-40	7.88579e-40	7.88641e-40	7.88665e-40	7.88643e-40	7.88561e-40	7.88412e-40	7.88191e-40	7.87924e-40	7.87702e-40	7.87788e-40	7.88889e-40	7.9283e-40	8.0435e-40	8.35753e-40	9.15601e-40	1.05268e-39	1.28567e-39	1.70929e-39	2.54912e-39	4.36923e-39	8.54003e-39	1.72408e-38	2.65594e-38	1.75604e-38	5.2183e-39	1.02273e-38	7.33305e-38	1.11184e-37	1.79855e-38	8.92614e-40	7.78358e-41	2.0437e-40	1.06309e-39	3.16957e-39	2.54235e-39	2.375e-40	1.28182e-42	5.44042e-45	9.75813e-44	5.35112e-42
7.87944e-40	7.87953e-40	7.87962e-40	7.8797e-40	7.87978e-40	7.87994e-40	7.88033e-40	7.88116e-40	7.88218e-40	7.88316e-40	7.884e-40	7.88459e-40	7.88487e-40	7.88473e-40	7.88407e-40	7.88281e-40	7.8809e-40	7.87852e-40	7.8764e-40	7.87664e-40	7.88464e-40	7.91384e-40	7.99993e-40	8.25838e-40	9.22323e-40	1.08168e-39	1.35451e-39	1.86796e-39	2.94234e-39	5.44454e-39	1.16139e-38	2.40649e-38	2.59043e-38	2.19406e-39	2.81678e-42	2.246e-41	1.81345e-38	1.65408e-37	4.97729e-38	4.69209e-39	6.79827e-40	3.43799e-40	4.04234e-40	6.06116e-40	5.90144e-40	2.31825e-40	3.75238e-41	7.70378e-42	1.08497e-41	3.09401e-41
7.87929e-40	7.87933e-40	7.87933e-40	7.87929e-40	7.87919e-40	7.87909e-40	7.87924e-40	7.88029e-40	7.88156e-40	7.88276e-40	7.8838e-40	7.88463e-40	7.88521e-40	7.88549e-40	7.88546e-40	7.88515e-40	7.88482e-40	7.88514e-40	7.88784e-40	7.89704e-40	7.92236e-40	7.98665e-40	8.14604e-40	8.54207e-40	9.5066e-40	1.12268e-39	1.43457e-39	2.0561e-39	3.4641e-39	7.1746e-39	1.82952e-38	4.85464e-38	6.20037e-38	1.25773e-39	3.51899e-47	2.10569e-44	1.55191e-38	4.64172e-37	6.43819e-38	2.86283e-39	1.0798e-39	1.7986e-40	1.01764e-40	1.48378e-40	2.17601e-40	2.0302e-40	1.2293e-40	7.15847e-41	6.0499e-41	6.14365e-41
7.87928e-40	7.87932e-40	7.87933e-40	7.87928e-40	7.87914e-40	7.87891e-40	7.87882e-40	7.8804e-40	7.88212e-40	7.88371e-40	7.88516e-40	7.88646e-40	7.88763e-40	7.88867e-40	7.88969e-40	7.89098e-40	7.89322e-40	7.89798e-40	7.9086e-40	7.93213e-40	7.98343e-40	8.09375e-40	8.32846e-40	8.82032e-40	9.81278e-40	1.16352e-39	1.50951e-39	2.23651e-39	4.01574e-39	9.35766e-39	2.96266e-38	1.17115e-37	3.24964e-37	4.93741e-38	6.53624e-43	1.93015e-42	1.77893e-37	2.12157e-36	8.34722e-39	2.97361e-42	1.88152e-41	1.03693e-42	4.32571e-42	3.08626e-41	1.05919e-40	1.82266e-40	1.92872e-40	1.5897e-40	1.21258e-40	8.43455e-41
7.87938e-40	7.87949e-40	7.87961e-40	7.87973e-40	7.87985e-40	7.88005e-40	7.88062e-40	7.88221e-40	7.88417e-40	7.88624e-40	7.88832e-40	7.89039e-40	7.89248e-40	7.89464e-40	7.89709e-40	7.90036e-40	7.90562e-40	7.9153e-40	7.93422e-40	7.97184e-40	8.04641e-40	8.19291e-40	8.47717e-40	9.02021e-40	1.00377e-39	1.1919e-39	1.55801e-39	2.35207e-39	4.38834e-39	1.10024e-38	3.98525e-38	1.99544e-37	8.20873e-37	3.61488e-37	9.20406e-40	7.24623e-40	1.18221e-36	1.40039e-35	1.38717e-37	1.37505e-42	7.7278e-51	7.47108e-51	1.87225e-44	9.7913e-42	9.1021e-41	2.21262e-40	2.88778e-40	2.67889e-40	2.00736e-40	1.2425e-40
7.8796e-40	7.87986e-40	7.88018e-40	7.8806e-40	7.88117e-40	7.88199e-40	7.88328e-40	7.8853e-40	7.88783e-40	7.8907e-40	7.89381e-40	7.89712e-40	7.9006e-40	7.90433e-40	7.90857e-40	7.91403e-40	7.92222e-40	7.9362e-40	7.96176e-40	8.00967e-40	8.09951e-40	8.26651e-40	8.57334e-40	9.13122e-40	1.01424e-39	1.2006e-39	1.56524e-39	2.36113e-39	4.41911e-39	1.1214e-38	4.21124e-38	2.36874e-37	1.51812e-36	4.33726e-36	1.80364e-36	1.17062e-36	8.27855e-36	4.52796e-35	1.5045e-36	8.59883e-42	3.91316e-45	9.51201e-48	4.04158e-43	4.47463e-41	2.39792e-40	4.56146e-40	5.39568e-40	4.86544e-40	3.63993e-40	2.33866e-40
7.88e-40	7.88044e-40	7.88105e-40	7.8819e-40	7.88305e-40	7.88465e-40	7.88685e-40	7.88981e-40	7.89348e-40	7.89778e-40	7.90263e-40	7.90792e-40	7.91357e-40	7.91956e-40	7.92611e-40	7.93394e-40	7.94469e-40	7.9617e-40	7.99118e-40	8.04424e-40	8.14028e-40	8.31282e-40	8.61964e-40	9.16199e-40	1.01258e-39	1.18843e-39	1.52917e-39	2.26136e-39	4.10848e-39	1.00013e-38	3.59111e-38	2.03242e-37	1.70426e-36	1.44451e-35	4.58681e-35	9.70966e-36	1.49176e-36	4.5241e-35	8.65599e-36	3.30721e-39	1.981e-39	5.52369e-40	9.1629e-40	1.34637e-39	1.55072e-39	1.49864e-39	1.28482e-39	1.00749e-39	7.34829e-40	5.11411e-40
7.88052e-40	7.88125e-40	7.88226e-40	7.88367e-40	7.88562e-40	7.88825e-40	7.89177e-40	7.89632e-40	7.90197e-40	7.90869e-40	7.9164e-40	7.92493e-40	7.93403e-40	7.94349e-40	7.95329e-40	7.96392e-40	7.9769e-40	7.99549e-40	8.02586e-40	8.07881e-40	8.17271e-40	8.33832e-40	8.62749e-40	9.12995e-40	1.00093e-39	1.15897e-39	1.45896e-39	2.08339e-39	3.58335e-39	8.03676e-39	2.58457e-38	1.30787e-37	1.08826e-36	1.30824e-35	1.06334e-34	2.90075e-35	7.49761e-37	2.70938e-34	5.27278e-34	3.40497e-35	4.81898e-36	9.23386e-37	1.5902e-37	3.59928e-38	1.25753e-38	5.96979e-39	3.40389e-39	2.14378e-39	1.44648e-39	1.05888e-39
7.88125e-40	7.88233e-40	7.88389e-40	7.88609e-40	7.88912e-40	7.89324e-40	7.89871e-40	7.90578e-40	7.91462e-40	7.9253e-40	7.93771e-40	7.95155e-40	7.96632e-40	7.98138e-40	7.9962e-40	8.01072e-40	8.02595e-40	8.04477e-40	8.07297e-40	8.12078e-40	8.20516e-40	8.35374e-40	8.61195e-40	9.05675e-40	9.82559e-40	1.11831e-39	1.36906e-39	1.86945e-39	2.9961e-39	6.03173e-39	1.65874e-38	6.82344e-38	4.50858e-37	4.68714e-36	5.59457e-35	2.89945e-34	6.40351e-34	3.08525e-33	2.86959e-33	3.3508e-34	2.43356e-35	1.05247e-35	3.32079e-36	4.81247e-37	8.27214e-38	2.17041e-38	7.89676e-39	3.48257e-39	1.93731e-39	1.52405e-39
7.88219e-40	7.88376e-40	7.88607e-40	7.88934e-40	7.89391e-40	7.90017e-40	7.90855e-40	7.9195e-40	7.93338e-40	7.95039e-40	7.97045e-40	7.99306e-40	8.01728e-40	8.04174e-40	8.06491e-40	8.08563e-40	8.10389e-40	8.12179e-40	8.1446e-40	8.18201e-40	8.24978e-40	8.37263e-40	8.58972e-40	8.96519e-40	9.60987e-40	1.07289e-39	1.27358e-39	1.6557e-39	2.45633e-39	4.39152e-39	1.01221e-38	3.24073e-38	1.53717e-37	1.09593e-36	1.05078e-35	9.93848e-35	6.25386e-34	1.99743e-33	1.51401e-33	2.15651e-35	2.18538e-38	2.31822e-37	6.82484e-36	2.60118e-36	3.39873e-37	5.50872e-38	1.06223e-38	1.74531e-39	4.62828e-40	6.56606e-40
7.88314e-40	7.88557e-40	7.88893e-40	7.8937e-40	7.90044e-40	7.90977e-40	7.92245e-40	7.93928e-40	7.96096e-40	7.98799e-40	8.0204e-40	8.0575e-40	8.09765e-40	8.13821e-40	8.17587e-40	8.20738e-40	8.23077e-40	8.24679e-40	8.26018e-40	8.28058e-40	8.3234e-40	8.41146e-40	8.5786e-40	8.8773e-40	9.39407e-40	1.02816e-39	1.18307e-39	1.46475e-39	2.01427e-39	3.20744e-39	6.22423e-39	1.55759e-38	5.29045e-38	2.49949e-37	1.58675e-36	1.19433e-35	8.50041e-35	3.97284e-34	2.63805e-34	2.52872e-38	1.47833e-46	2.97305e-42	1.15757e-36	5.12369e-36	7.24029e-37	7.8405e-38	4.53682e-39	1.94363e-41	1.61387e-43	7.66786e-42
7.88477e-40	7.88798e-40	7.89267e-40	7.89947e-40	7.9092e-40	7.9229e-40	7.94183e-40	7.96739e-40	8.00097e-40	8.04368e-40	8.09594e-40	8.15694e-40	8.22407e-40	8.29264e-40	8.3561e-40	8.40722e-40	8.44025e-40	8.45348e-40	8.45121e-40	8.44436e-40	8.44998e-40	8.49102e-40	8.59793e-40	8.81369e-40	9.20431e-40	9.87987e-40	1.1038e-39	1.30619e-39	1.67646e-39	2.40649e-39	4.01102e-39	8.09386e-39	2.05864e-38	6.79275e-38	2.92218e-37	1.59184e-36	1.01587e-35	5.87256e-35	7.53273e-35	4.78578e-38	2.58207e-45	4.86499e-42	1.3446e-36	5.25169e-36	7.7294e-37	6.85733e-38	9.60241e-40	4.02465e-45	5.59214e-50	1.46246e-45
7.88669e-40	7.89098e-40	7.89743e-40	7.90693e-40	7.92073e-40	7.9405e-40	7.96832e-40	8.00664e-40	8.05807e-40	8.125e-40	8.20889e-40	8.30924e-40	8.42234e-40	8.54026e-40	8.65065e-40	8.73854e-40	8.79042e-40	8.79963e-40	8.77041e-40	8.71795e-40	8.66517e-40	8.63911e-40	8.66996e-40	8.79393e-40	9.0607e-40	9.54736e-40	1.03845e-39	1.18091e-39	1.42832e-39	1.8785e-39	2.75996e-39	4.67157e-39	9.40505e-39	2.31917e-38	7.16738e-38	2.81387e-37	1.38947e-36	7.61465e-36	2.47012e-35	7.80561e-36	1.50294e-37	7.07902e-37	6.65962e-36	3.06333e-36	4.67724e-37	5.58057e-38	1.8394e-39	3.2181e-43	6.67784e-48	6.19286e-44
7.88847e-40	7.89455e-40	7.90332e-40	7.91633e-40	7.93553e-40	7.96352e-40	8.00369e-40	8.06023e-40	8.13793e-40	8.24171e-40	8.37553e-40	8.54055e-40	8.73252e-40	8.93889e-40	9.1371e-40	9.29653e-40	9.3866e-40	9.38952e-40	9.31032e-40	9.1759e-40	9.02453e-40	8.89508e-40	8.8221e-40	8.83777e-40	8.97861e-40	9.29611e-40	9.87333e-40	1.08538e-39	1.2499e-39	1.5314e-39	2.03499e-39	2.99953e-39	5.0274e-39	9.8334e-39	2.30333e-38	6.61196e-38	2.34461e-37	9.71905e-37	3.72035e-36	8.08789e-36	8.09622e-36	6.63768e-36	3.42405e-36	9.02777e-37	1.88447e-37	3.86094e-38	5.66962e-39	2.00325e-40	1.49536e-42	2.67503e-42
7.89149e-40	7.89898e-40	7.91045e-40	7.92783e-40	7.95394e-40	7.99274e-40	8.04957e-40	8.13141e-40	8.24686e-40	8.4057e-40	8.61747e-40	8.88861e-40	9.21736e-40	9.58656e-40	9.95637e-40	1.02634e-39	1.04359e-39	1.04273e-39	1.02457e-39	9.95055e-40	9.61897e-40	9.31704e-40	9.08985e-40	8.96641e-40	8.97015e-40	9.13037e-40	9.49475e-40	1.01461e-39	1.12306e-39	1.30131e-39	1.59966e-39	2.11982e-39	3.08461e-39	5.02968e-39	9.38529e-39	2.0413e-38	5.20198e-38	1.50034e-37	4.34783e-37	1.01132e-36	1.47846e-36	1.18143e-36	5.63505e-37	1.98341e-37	6.41502e-38	2.04914e-38	5.5107e-39	3.80019e-40	3.21109e-44	4.22999e-45
7.89453e-40	7.90394e-40	7.91869e-40	7.94138e-40	7.97603e-40	8.02849e-40	8.10699e-40	8.22283e-40	8.39097e-40	8.63014e-40	8.96186e-40	9.40693e-40	9.97712e-40	1.0659e-39	1.13893e-39	1.2034e-39	1.24079e-39	1.23725e-39	1.19488e-39	1.1299e-39	1.06062e-39	9.99382e-40	9.52023e-40	9.20321e-40	9.04504e-40	9.04946e-40	9.23325e-40	9.63642e-40	1.03361e-39	1.1471e-39	1.32892e-39	1.62484e-39	2.12398e-39	3.01105e-39	4.69606e-39	8.14508e-39	1.56972e-38	3.26764e-38	6.80562e-38	1.23957e-37	1.67792e-37	1.51503e-37	9.6605e-38	5.04334e-38	2.43001e-38	1.09711e-38	4.07103e-39	6.90822e-40	7.06696e-42	3.12795e-43
7.89677e-40	7.90918e-40	7.92779e-40	7.95663e-40	8.00136e-40	8.07033e-40	8.17579e-40	8.33543e-40	8.57434e-40	8.92713e-40	9.4398e-40	1.01695e-39	1.11774e-39	1.25028e-39	1.40933e-39	1.56747e-39	1.66769e-39	1.65564e-39	1.53975e-39	1.38017e-39	1.22849e-39	1.10658e-39	1.01747e-39	9.57246e-40	9.20971e-40	9.04875e-40	9.07117e-40	9.28134e-40	9.71098e-40	1.04283e-39	1.15561e-39	1.33088e-39	1.60652e-39	2.05154e-39	2.79569e-39	4.08642e-39	6.38073e-39	1.04104e-38	1.68876e-38	2.51725e-38	3.15378e-38	3.14605e-38	2.56417e-38	1.83648e-38	1.22035e-38	7.43808e-39	3.78423e-39	1.33581e-39	2.50334e-40	2.8833e-41
7.90064e-40	7.91494e-40	7.93744e-40	7.97292e-40	8.02886e-40	8.11668e-40	8.25384e-40	8.46691e-40	8.79617e-40	9.30283e-40	1.00804e-39	1.12734e-39	1.31067e-39	1.59182e-39	2.00832e-39	2.53731e-39	2.94811e-39	2.89009e-39	2.425e-39	1.91325e-39	1.53036e-39	1.27631e-39	1.11284e-39	1.0094e-39	9.46402e-40	9.11881e-40	8.98963e-40	9.04409e-40	9.27921e-40	9.72001e-40	1.0424e-39	1.14927e-39	1.30952e-39	1.55086e-39	1.91851e-39	2.48441e-39	3.35409e-39	4.65121e-39	6.43433e-39	8.51304e-39	1.03143e-38	1.11761e-38	1.09525e-38	9.99908e-39	8.62411e-39	6.82712e-39	4.58533e-39	2.34961e-39	8.37578e-40	1.81559e-40
7.90377e-40	7.9205e-40	7.94693e-40	7.98916e-40	8.0567e-40	8.16452e-40	8.33633e-40	8.60999e-40	9.04681e-40	9.74906e-40	1.08961e-39	1.28306e-39	1.63002e-39	2.31849e-39	3.82039e-39	6.81529e-39	1.01574e-38	9.5976e-39	6.03714e-39	3.39888e-39	2.13462e-39	1.54749e-39	1.24573e-39	1.07702e-39	9.79466e-40	9.24302e-40	8.96799e-40	8.89344e-40	8.9854e-40	9.23943e-40	9.67607e-40	1.03418e-39	1.13149e-39	1.27162e-39	1.47237e-39	1.75872e-39	2.1623e-39	2.71543e-39	3.43449e-39	4.29539e-39	5.22518e-39	6.14428e-39	7.03088e-39	7.88822e-39	8.56656e-39	8.56069e-39	7.183e-39	4.4983e-39	1.84599e-39	3.92349e-40
7.90723e-40	7.92558e-40	7.95548e-40	8.00394e-40	8.0824e-40	8.20946e-40	8.41554e-40	8.75129e-40	9.30383e-40	1.02316e-39	1.1852e-39	1.49162e-39	2.17339e-39	4.18441e-39	1.19808e-38	3.98765e-38	8.67633e-38	7.74104e-38	3.10889e-38	9.28565e-39	3.53355e-39	1.98154e-39	1.41877e-39	1.15609e-39	1.01664e-39	9.39503e-40	8.98315e-40	8.80212e-40	8.78833e-40	8.91516e-40	9.18083e-40	9.60349e-40	1.02207e-39	1.10917e-39	1.23017e-39	1.39673e-39	1.62405e-39	1.93113e-39	2.34164e-39	2.88841e-39	3.62788e-39	4.67008e-39	6.21243e-39	8.50919e-39	1.15806e-38	1.44324e-38	1.45639e-38	1.02505e-38	4.28412e-39	7.85198e-40
7.9095e-40	7.92939e-40	7.96215e-40	8.01567e-40	8.10309e-40	8.24619e-40	8.48149e-40	8.8719e-40	9.53095e-40	1.06806e-39	1.28205e-39	1.73928e-39	3.05614e-39	9.31947e-39	5.34595e-38	2.86105e-37	6.00328e-37	5.52659e-37	2.0899e-37	3.56144e-38	6.92016e-39	2.63015e-39	1.61614e-39	1.23508e-39	1.05156e-39	9.53843e-40	9.01003e-40	8.74628e-40	8.65684e-40	8.6984e-40	8.85525e-40	9.13069e-40	9.5438e-40	1.01296e-39	1.09424e-39	1.20626e-39	1.36119e-39	1.57841e-39	1.89143e-39	2.3637e-39	3.1245e-39	4.44865e-39	6.91556e-39	1.15968e-38	1.95863e-38	2.90588e-38	3.27777e-38	2.51915e-38	1.10227e-38	1.8731e-39
7.90982e-40	7.93143e-40	7.96618e-40	8.02294e-40	8.11608e-40	8.26951e-40	8.52396e-40	8.95103e-40	9.68402e-40	1.09963e-39	1.35548e-39	1.95816e-39	4.12344e-39	1.93752e-38	1.77688e-37	6.63487e-37	9.22904e-38	2.06902e-37	6.14399e-37	1.09765e-37	1.28595e-38	3.3519e-39	1.78327e-39	1.29369e-39	1.07571e-39	9.63229e-40	9.02445e-40	8.70605e-40	8.56772e-40	8.55542e-40	8.64553e-40	8.83402e-40	9.13221e-40	9.56675e-40	1.01836e-39	1.10585e-39	1.23185e-39	1.41913e-39	1.71137e-39	2.19953e-39	3.08894e-39	4.88016e-39	8.84263e-39	1.78416e-38	3.43393e-38	4.52384e-38	3.478e-38	3.2447e-38	2.35604e-38	4.72873e-39
7.91016e-40	7.93187e-40	7.96717e-40	8.02483e-40	8.11952e-40	8.27575e-40	8.5354e-40	8.97257e-40	9.72631e-40	1.10857e-39	1.3772e-39	2.02938e-39	4.54582e-39	2.4679e-38	2.5599e-37	5.29013e-37	1.77148e-39	1.31606e-38	6.58469e-37	1.57194e-37	1.58209e-38	3.62401e-39	1.83569e-39	1.31002e-39	1.08144e-39	9.64369e-40	9.00831e-40	8.66719e-40	8.50483e-40	8.46347e-40	8.51666e-40	8.65794e-40	8.89662e-40	9.25836e-40	9.7905e-40	1.05752e-39	1.17581e-39	1.36114e-39	1.66835e-39	2.21825e-39	3.30573e-39	5.73167e-39	1.18131e-38	2.71002e-38	4.78945e-38	1.99696e-38	3.57046e-40	1.28303e-39	2.21011e-38	1.21537e-38
7.90836e-40	7.93035e-40	7.96497e-40	8.02109e-40	8.1129e-40	8.26385e-40	8.51365e-40	8.93175e-40	9.64648e-40	1.0918e-39	1.33685e-39	1.89983e-39	3.80915e-39	1.59668e-38	1.31506e-37	6.17029e-37	3.5317e-37	4.29362e-37	5.18911e-37	8.37423e-38	1.09667e-38	3.14672e-39	1.73764e-39	1.27635e-39	1.06628e-39	9.56196e-40	8.9548e-40	8.62282e-40	8.4588e-40	8.4084e-40	8.4467e-40	8.56832e-40	8.78419e-40	9.12318e-40	9.63916e-40	1.04273e-39	1.16593e-39	1.36628e-39	1.71133e-39	2.35476e-39	3.68858e-39	6.84028e-39	1.52897e-38	3.72978e-38	5.48188e-38	3.14753e-39	3.44298e-44	1.18279e-42	1.1935e-38	2.98662e-38
7.90687e-40	7.92755e-40	7.95997e-40	8.01224e-40	8.09721e-40	8.2358e-40	8.46276e-40	8.83741e-40	9.46531e-40	1.05486e-39	1.25274e-39	1.65993e-39	2.74017e-39	7.16024e-39	3.3257e-38	1.61709e-37	3.87861e-37	3.53949e-37	1.21885e-37	2.34806e-38	5.57191e-39	2.40438e-39	1.55053e-39	1.20653e-39	1.03468e-39	9.40386e-40	8.87013e-40	8.57384e-40	8.42673e-40	8.38329e-40	8.4235e-40	8.5457e-40	8.76514e-40	9.11714e-40	9.66656e-40	1.05283e-39	1.19116e-39	1.42195e-39	1.8294e-39	2.60731e-39	4.25444e-39	8.20599e-39	1.88448e-38	4.67995e-38	7.98641e-38	1.99387e-38	8.54333e-41	7.35581e-40	4.46997e-38	5.95678e-38
7.9057e-40	7.92372e-40	7.95274e-40	7.99943e-40	8.07465e-40	8.19588e-40	8.39146e-40	8.70795e-40	9.224e-40	1.00789e-39	1.15406e-39	1.42017e-39	1.96953e-39	3.37814e-39	7.86385e-39	2.11755e-38	4.11546e-38	3.78909e-38	1.74595e-38	6.45516e-39	2.95372e-39	1.82005e-39	1.35544e-39	1.12354e-39	9.94977e-40	9.20457e-40	8.77047e-40	8.52783e-40	8.41151e-40	8.38758e-40	8.443e-40	8.58181e-40	8.82583e-40	9.22025e-40	9.84663e-40	1.08503e-39	1.24993e-39	1.532e-39	2.04303e-39	3.04336e-39	5.20116e-39	1.03852e-38	2.39679e-38	5.88139e-38	1.21076e-37	1.35509e-37	7.68351e-38	9.02807e-38	1.2028e-37	7.99196e-38
7.90279e-40	7.91877e-40	7.94397e-40	7.9841e-40	8.048e-40	8.14948e-40	8.3102e-40	8.56421e-40	8.96554e-40	9.60175e-40	1.06198e-39	1.22819e-39	1.51019e-39	2.0182e-39	2.97507e-39	4.5903e-39	6.18005e-39	5.94968e-39	4.21544e-39	2.72936e-39	1.8899e-39	1.44369e-39	1.19336e-39	1.04525e-39	9.55209e-40	9.00308e-40	8.67656e-40	8.49711e-40	8.42124e-40	8.42689e-40	8.50884e-40	8.67812e-40	8.96546e-40	9.43005e-40	1.01784e-39	1.14036e-39	1.34739e-39	1.71405e-39	2.40728e-39	3.83356e-39	7.07235e-39	1.51611e-38	3.64342e-38	8.89055e-38	1.85512e-37	2.73277e-37	2.70347e-37	2.05465e-37	1.28949e-37	7.45069e-38
[truncated: 109 more rows]
[truncated: 70 more columns]
